# Supplementary material for: Evolution and Domestication of a Novel Biosynthetic Gene Cluster Contributing to the Flavonoid Metabolism and High‐Altitude Adaptability of Plants in the Fagopyrum Genus
Source: Adv Sci (Weinh). 2024 Sep 23;11(43):2403603. doi: 10.1002/advs.202403603 (PMC11578379; doi:10.1002/advs.202403603)
Supplement: Supplementary file 2 — Supplementary TableS1 [file ADVS-11-2403603-s001.xlsx]

## Sheet: Data Set 1
Supplemental Data, Huang,He, Zhang, Shi, Zhao, Lai,Lin, et al., (2023).
Supplemental Data Set S1. Local GWAS result of Kaempferol-3-O-rutinoside in Tartary buckwheat.
Chromosome	Peak SNP	P	Gene modle
			start	end	Type	Strand	Transript ID	Gene ID	Name	SwissProt	Nr
Ft1	Ft1:4617722	3.6901e-07	4471053	4474288	mRNA	-	FtPinG0100120000.T01	FtPinG0100120000		Q9FME2/2.16E-83/NTF2_ARATH Nuclear transport factor 2 OS=Arabidopsis thaliana OX=3702 GN=NTF2 PE=1 SV=1	ras GTPase-activating protein-binding protein 1-like isoform X1 [Chenopodium quinoa]
			4499033	4505518	mRNA	+	FtPinG0100120100.T01	FtPinG0100120100		Q4R5D4/2.44E-96/ASND1_MACFA Asparagine synthetase domain-containing protein 1 OS=Macaca fascicularis OX=9541 GN=ASNSD1 PE=2 SV=1	PREDICTED: asparagine synthetase domain-containing protein 1 isoform X1 [Beta vulgaris subsp. vulgaris]
			4505673	4507384	mRNA	-	FtPinG0100120400.T01	FtPinG0100120400		Q9ZPR0/5.55E-134/COQ4_ARATH Ubiquinone biosynthesis protein COQ4 homolog, mitochondrial OS=Arabidopsis thaliana OX=3702 GN=At2g03690 PE=2 SV=1	ubiquinone biosynthesis protein COQ4 homolog, mitochondrial [Spinacia oleracea]
			4517684	4526754	mRNA	+	FtPinG0100120500.T01	FtPinG0100120500	PAK	Q86IX1/1.07E-117/DST1_DICDI Serine/threonine-protein kinase dst1 OS=Dictyostelium discoideum OX=44689 GN=dst1 PE=3 SV=1	germinal center kinase 1 [Prunus avium]
			4533705	4535510	mRNA	+	FtPinG0100120700.T01	FtPinG0100120700		Q6Z4H0/1.16E-127/6PGL2_ORYSJ Probable 6-phosphogluconolactonase 2 OS=Oryza sativa subsp. japonica OX=39947 GN=Os07g0604000 PE=2 SV=1	probable 6-phosphogluconolactonase 1 [Populus trichocarpa]
			4535832	4537638	mRNA	-	FtPinG0100121000.T01	FtPinG0100121000		Q9FDW8/1.08E-39/CYB5A_ARATH Cytochrome b5 isoform A OS=Arabidopsis thaliana OX=3702 GN=CB5-A PE=1 SV=1	cytochrome b5 [Ziziphus jujuba]
			4538058	4539756	mRNA	-	FtPinG0100121200.T01	FtPinG0100121200		-	Pseudouridine synthase, catalytic domain-containing protein [Artemisia annua]
			4546472	4547008	mRNA	+	FtPinG0100121300.T01	FtPinG0100121300		-	-
			4547744	4548049	mRNA	-	FtPinG0100121600.T01	FtPinG0100121600		Q9SJ81/5.19E-16/FLA7_ARATH Fasciclin-like arabinogalactan protein 7 OS=Arabidopsis thaliana OX=3702 GN=FLA7 PE=2 SV=1	fasciclin-like arabinogalactan protein 7 [Hevea brasiliensis]
			4554258	4555289	mRNA	+	FtPinG0100121700.T01	FtPinG0100121700		Q05091/7.32E-103/PGIP_PYRCO Polygalacturonase inhibitor OS=Pyrus communis OX=23211 GN=PGIP PE=1 SV=1	polygalacturonase-inhibiting protein [Knorringia sibirica]
			4588907	4591904	mRNA	+	FtPinG0100122100.T01	FtPinG0100122100	MADS2	Q39685/3.59E-114/CMB1_DIACA MADS-box protein CMB1 OS=Dianthus caryophyllus OX=3570 GN=CMB1 PE=2 SV=1	PREDICTED: MADS-box protein CMB1 [Beta vulgaris subsp. vulgaris]
			4594668	4596997	mRNA	+	FtPinG0100122500.T01	FtPinG0100122500	MADS1	Q6E6S7/1.03E-122/AP1_VITVI Agamous-like MADS-box protein AP1 OS=Vitis vinifera OX=29760 GN=AP1 PE=2 SV=1	truncated transcription factor CAULIFLOWER A [Manihot esculenta]
			4597269	4604357	mRNA	-	FtPinG0100123000.T01	FtPinG0100123000		Q9S9P3/3.97E-146/FDM1_ARATH Factor of DNA methylation 1 OS=Arabidopsis thaliana OX=3702 GN=FDM1 PE=1 SV=1	hypothetical protein CISIN_1g006762mg [Citrus sinensis]
			4611559	4612554	mRNA	+	FtPinG0100123100.T01	FtPinG0100123100		-	PREDICTED: uncharacterized protein LOC100254361 [Vitis vinifera]
			4614427	4616522	mRNA	-	FtPinG0100123400.T01	FtPinG0100123400	UFGT3	Q9SBQ8/1E-98/KGLT_PETHY Kaempferol 3-O-beta-D-galactosyltransferase OS=Petunia hybrida OX=4102 PE=1 SV=1	UGT3 [Fagopyrum tataricum]
			4633236	4635356	mRNA	-	FtPinG0100123600.T01	FtPinG0100123600		Q8LJW3/0/ACR4_ARATH ACT domain-containing protein ACR4 OS=Arabidopsis thaliana OX=3702 GN=ACR4 PE=2 SV=1	ACT domain-containing protein ACR4 isoform X1 [Morus notabilis]
			4649169	4652482	mRNA	-	FtPinG0100123800.T01	FtPinG0100123800		Q9JHB5/1.72E-43/TSNAX_RAT Translin-associated protein X OS=Rattus norvegicus OX=10116 GN=Tsnax PE=1 SV=1	PREDICTED: translin-associated protein X [Beta vulgaris subsp. vulgaris]
			4652621	4653573	mRNA	+	FtPinG0100123900.T01	FtPinG0100123900		Q9ZPQ3/7.92E-57/GEK1_ARATH D-aminoacyl-tRNA deacylase OS=Arabidopsis thaliana OX=3702 GN=GEK1 PE=1 SV=2	hypothetical protein SOVF_079630 [Spinacia oleracea]
			4652646	4654064	mRNA	+	FtPinG0100123900.T02	FtPinG0100123900		Q9ZPQ3/1.24E-62/GEK1_ARATH D-aminoacyl-tRNA deacylase OS=Arabidopsis thaliana OX=3702 GN=GEK1 PE=1 SV=2	hypothetical protein SOVF_079630 [Spinacia oleracea]
			4653889	4654783	mRNA	+	FtPinG0100123900.T03	FtPinG0100123900		-	hypothetical protein SOVF_079630 [Spinacia oleracea]
			4656340	4659591	mRNA	+	FtPinG0100124100.T01	FtPinG0100124100		-	PREDICTED: uncharacterized protein LOC104896134 [Beta vulgaris subsp. vulgaris]
			4685645	4686586	mRNA	-	FtPinG0100124800.T01	FtPinG0100124800		Q0ZPV7/3.25E-72/CXE1_ACTER Carboxylesterase 1 OS=Actinidia eriantha OX=165200 GN=CXE1 PE=1 SV=1	PREDICTED: carboxylesterase 1-like [Prunus mume]
			4697149	4698052	mRNA	-	FtPinG0100125000.T01	FtPinG0100125000		Q0ZPV7/2.14E-64/CXE1_ACTER Carboxylesterase 1 OS=Actinidia eriantha OX=165200 GN=CXE1 PE=1 SV=1	carboxylesterase 1 [Prunus persica]
			4703175	4704143	mRNA	-	FtPinG0100125200.T01	FtPinG0100125200		Q0ZPV7/1.26E-105/CXE1_ACTER Carboxylesterase 1 OS=Actinidia eriantha OX=165200 GN=CXE1 PE=1 SV=1	carboxylesterase 1 [Prunus persica]
			4713530	4718381	mRNA	-	FtPinG0100125400.T01	FtPinG0100125400		Q0R4F1/5.33E-21/PIF1_XENLA ATP-dependent DNA helicase PIF1 OS=Xenopus laevis OX=8355 GN=pif1 PE=2 SV=1	PREDICTED: uncharacterized protein LOC104885245, partial [Beta vulgaris subsp. vulgaris]
			4736230	4739375	mRNA	+	FtPinG0100125500.T01	FtPinG0100125500		Q9SI52/0/P4KG7_ARATH Phosphatidylinositol 4-kinase gamma 7 OS=Arabidopsis thaliana OX=3702 GN=PI4KG7 PE=1 SV=2	Phosphatidylinositol 3-/4-kinase, catalytic domain containing protein, partial [Trema orientale]
			4748815	4753839	mRNA	+	FtPinG0100125700.T01	FtPinG0100125700		Q9LMY5/2.59E-90/PPR41_ARATH Putative pentatricopeptide repeat-containing protein At1g13630 OS=Arabidopsis thaliana OX=3702 GN=At1g13630 PE=3 SV=3	GATA transcription factor 26 [Morus notabilis]
			4755045	4756863	mRNA	-	FtPinG0100126200.T01	FtPinG0100126200		Q5VST6/4.02E-77/AB17B_HUMAN Alpha/beta hydrolase domain-containing protein 17B OS=Homo sapiens OX=9606 GN=ABHD17B PE=1 SV=1	PREDICTED: protein ABHD17B [Beta vulgaris subsp. vulgaris]

## Sheet: Data Set 2
Supplemental Data, Huang,He, Zhang, Shi, Zhao, Lai,Lin, et al., (2023).
Supplemental Data Set S2. Primers used in this study.
Assay	Primer Name	Primer Sequence(5'-3')
Y2H	pGADT7 AD-FtPAK1-F	GTACCAGATTACGCTCATATGATGAGTATGGCCGTAGCGAGTAT
	pGADT7 AD-FtPAK1-R	CAGCTCGAGCTCGATGGATCCTAGCCGTAAAATAGTCCTAAGTGTATC
	pGADT7 AD-FtMADS1-F	GTACCAGATTACGCTCATATGATGGGGAGAGGAAGAGTTCAATT
	pGADT7 AD-FtMADS1-R	CAGCTCGAGCTCGATGGATCC TTATGTCTCGAAACATCCTAGATGGC
	pGBKT7-FtMADS2-IF	GTACCAGATTACGCTCATATGATGGGGAGAGGGAGAGTTGAAT
	pGBKT7-FtMADS2-R	CCGCTGCAGGTCGACGGATCCTCAAAGCATCCAGTCTGATGCA
	pGADT7-FePAK-F	GTACCAGATTACGCTCATATGATGGTGCGAAAGGACTCTGGT
	pGADT7-FePAK-R	CAGCTCGAGCTCGATGGATCCTAGCCGCAAAATAGTCCTAAGTGT
	pGADT7-FhPAK-F	GTACCAGATTACGCTCATATGATGTCTTCTACCTCCCTTTGCCA
	pGADT7-FhPAK-R	CAGCTCGAGCTCGATGGATCCTAGCCGCAAAATAGTCCTAAGTGT
	pGADT7-FdPAK-F	GTACCAGATTACGCTCATATGATGAAGAGATTCGTGGTGAGATTG
	pGADT7 FdPAK-R	CAGCTCGAGCTCGATGGATCCTAGCCGTAAAATAGTCCTAAGTGTATCA
	pGADT7 ADFeMADS-F	GTACCAGATTACGCTCATATGATGGGGAGAGGAAGAGTTCAATT
	pGADT7 ADFeMADS-R	CAGCTCGAGCTCGATGGATCCTGTCTCGAAACATCCTAGATGGC
	pGBKT7-FeMADS2-F	TCAGAGGAGGACCTGCATATGATGGGGAGAGGGAGAGTTGAA
	pGBKT7-FeMADS2-R	CCGCTGCAGGTCGACGGATCCAAGCATCCAGTCTGGTGCAAA
	pGADT7-FhMADS-F	GTACCAGATTACGCTCATATGATGGGGAGAGGAAGAGTTCAATT
	pGADT7-FhMADS-R	CAGCTCGAGCTCGATGGATCCTGTCTCGAAACATCCTAGATGGC
	pGBKT7-FhMADS2-F	TCAGAGGAGGACCTGCATATGATGGGGAGAGGGAGAGTTGAA
	pGBKT7-FhMADS2-R	CCGCTGCAGGTCGACGGATCCAAGCATCCAGTCTGGTGCAAA
	pGADT7-FdMADS-F	GTACCAGATTACGCTCATATGATGGGGAGAGGAAGAGTTCAATT
	pGADT7-FdMADS-R	CAGCTCGAGCTCGATGGATCCTGTCTCGAAACATCCTAGATGGC
	pGBKT7-FdMADS2-F	TCAGAGGAGGACCTGCATATGATGCAAAAGACACTTGAAAGGTATCA
	pGBKT7-FdMADS2-R	CCGCTGCAGGTCGACGGATCCAAGCATCCAGTCTGATGCAAAA
	pGBKT7-FlMADS2-F	TCAGAGGAGGACCTGCATATGATGGGGAGAGGGAGAGTTGAA
	pGBKT7-FlMADS2-R	CCGCTGCAGGTCGACGGATCCAAGCATCCAGTCTGTTGGTGCA
	pGBKT7FlMADS1-F	GTACCAGATTACGCTCATATGATGGGTAGAGGAAGAGTTGAGTTGA
	pGADT7-FlMADS1-R	CAGCTCGAGCTCGATGGATCCCCCGATGTTGAGAGAAGCGA
	pGADT7-FlPAK-F	GTACCAGATTACGCTCATATGATGAGAAAGCAAAACGACGAGG
	pGADT7-FlPAK-R	CAGCTCGAGCTCGATGGATCCCAGGCGCAAAATAGTCCTAAGTG
	pGADT7-Fp-MADS1-F	GTACCAGATTACGCTCATATGATGGGAAGAGGAAGAGTTGAGCT
	pGADT7-Fp-MADS1-R	CAGCTCGAGCTCGATGGATCCTGTCTCGAAGCATCCTAGATGACA
	pGBKT7-Fp-MADS2-F	TCAGAGGAGGACCTGCATATGATGGGGAGAGGGAGAGTTGAA
	pGBKT7-Fp-MADS2-R	CCGCTGCAGGTCGACGGATCCAAGCATCCAGTCTGTTGGTGCA
	pGBKT7-Fp-PAK-F	GTACCAGATTACGCTCATATGATGCAACGAGTTTGGTCGATTC
	pGBKT7-Fp-PAK-R	CAGCTCGAGCTCGATGGATCCCAGGCGCAAAATAGTCCTAAGTG
EAMS	5×BOX1	AAATCCATATAAAGATTTAAATCCATATAAAGATTTAAATCCATATAAAGATTTAAATCCATATAAAGATTTAAATCCATATAAAGATTT
	mut 5×BOX1	AAATAACGCTAAAGATTTAAATAACGCTAAAGATTTAAATAACGCTAAAGATTTAAATAACGCTAAAGATTTAAATAACGCTAAAGATTT
	5×BOX2	TAGTTCTAAAAAGGAAATTATAGTTCTAAAAAGGAAATTATAGTTCTAAAAAGGAAATTATAGTTCTAAAAAGGAAATTATAGTTCTAAAAAGGAAATTA
	mut 5×BOX2	TAGTTCTAAAAATTCCCTTATAGTTCTAAAAATTCCCTTATAGTTCTAAAAATTCCCTTATAGTTCTAAAAATTCCCTTATAGTTCTAAAAATTCCCTTA
LCA	PCAMBIA1300-FtPAK-nLUC-F	GACGAGCTCGGTACC ATGAGTATGGCCGTAGCGAGTAT
	PCAMBIA1300-FtPAK-nLUC-R	CGAGATCTGGTCGAC TATAGCCGTAAAATAGTCCTAAGTGTATC
	PCAMBIA1300-FtMADS1-cLUC-F	TCCCGGGGCGGTACCATGGGGAGAGGAAGAGTTCAATT
	PCAMBIA1300-FtMADS1-cLUC-R	TTGCTGCAGGTCGACTTATGTCTCGAAACATCCTAGATGGC
	PCAMBIA1300-FtMADS2-cLUC-F	TCCCGGGGCGGTACCATGGGGAGAGGGAGAGTTGAAT
	PCAMBIA1300-FtMADS2-cLUC-R	TTGCTGCAGGTCGACTCAAAGCATCCAGTCTGATGCA
	PCAMBIA1300-FtMADS1-nLUC-F	GACGAGCTCGGTACC ATGGGGAGAGGAAGAGTTCAATT
	PCAMBIA1300-FtMADS1-nLUC-R	CGAGATCTGGTCGAC TTATGTCTCGAAACATCCTAGATGGC
Dual bioluminescence assay	pGreen-0800-P4-Luc-F	TAGGGCGAATTGGGTACCTCGATCCTTGTAATCCATATACACTTC
	pGreen-0800-P2-Luc-F	TAGGGCGAATTGGGTACCTTAAAAATGTAAGAAAAAGTTTACAAACATT
	pGreen-0800-P0-Luc-F	TAGGGCGAATTGGGTACCTGGTGGAGGGGGGGGATGTGCT
	pGreen-0800-P-Luc-R	TCTAGAACTAGTGGATCCGTTTTTTTTATTTCCGTCTGTGTCA
	pGreen-62SK-FtMADS1-F	GCGGTGGCGGCCGCTCTAGA ATGGGGAGAGGAAGAGTTCAATT
	pGreen-62SK-FtMADS1-R	TCCTGCAGCCCGGGGGATCCTTATGTCTCGAAACATCCTAGATGGC
	pGreen-62SK-FtMADS2-F	GCGGTGGCGGCCGCTCTAGAATGGGGAGAGGGAGAGTTGAAT
	pGreen-62SK-FtMADS2-R	TCCTGCAGCCCGGGGGATCCCAAAGCATCCAGTCTGATGCA
	pGreen62SK-FtPAK-F	TCCTGCAGCCCGGGGGATCCTAGCCGTAAAATAGTCCTAAGTGTATCA
	pGreen62SK-FtPAK-R	GCGGTGGCGGCCGCTCTAGAATGAGAAAGCAAAACGAAGACGT
	pGreen62SK-FePAK-F	GCGGTGGCGGCCGCTCTAGAATGGTGCGAAAGGACTCTGGT
	pGreen62SK-FePAK-R	TCCTGCAGCCCGGGGGATCCTAGCCGCAAAATAGTCCTAAGTGT
	pGreen62SK-FhPAK-F	GCGGTGGCGGCCGCTCTAGAATGTCTTCTACCTCCCTTTGCCA
	pGreen62SK-FhPAK-R	TCCTGCAGCCCGGGGGATCCTAGCCGCAAAATAGTCCTAAGTGT
	pGreen62SK-FdPAK-F	GCGGTGGCGGCCGCTCTAGAATGAAGAGATTCGTGGTGAGATTG
	pGreen62SK-FdPAK-R	TCCTGCAGCCCGGGGGATCCTAGCCGTAAAATAGTCCTAAGTGTATCA
	pGreen62SK-FeMADS-F	GCGGTGGCGGCCGCTCTAGAATGGGGAGAGGAAGAGTTCAATT
	pGreen62SK-FeMADS-R	TCCTGCAGCCCGGGGGATCCTGTCTCGAAACATCCTAGATGGC
	pGreen62SK-FeMADS2-F	GCGGTGGCGGCCGCTCTAGAATGGGGAGAGGGAGAGTTGAA
	pGreen62SK-FeMADS2-R	TCCTGCAGCCCGGGGGATCCAAGCATCCAGTCTGGTGCAAA
	pGreen62SK-FhMADS-F	GCGGTGGCGGCCGCTCTAGAATGGGGAGAGGAAGAGTTCAATT
	pGreen62SK-FhMADS-R	TCCTGCAGCCCGGGGGATCCTGTCTCGAAACATCCTAGATGGC
	pGreen62SK-FhMADS2-F	GCGGTGGCGGCCGCTCTAGAATGGGGAGAGGGAGAGTTGAA
	pGreen62SK-FhMADS2-R	TCCTGCAGCCCGGGGGATCCAAGCATCCAGTCTGGTGCAAA
	pGreen62SK-FdMADS-F	GCGGTGGCGGCCGCTCTAGAATGGGGAGAGGAAGAGTTCAATT
	pGreen62SK-FdMADS-R	TCCTGCAGCCCGGGGGATCCTGTCTCGAAACATCCTAGATGGC
	pGreen62SK-FdMADS2-F	GCGGTGGCGGCCGCTCTAGAATGCAAAAGACACTTGAAAGGTATCA
	pGreen62SK-FdMADS2-R	TCCTGCAGCCCGGGGGATCCAAGCATCCAGTCTGATGCAAAA
	pGreen62sk-FlPAK-F	GCGGTGGCGGCCGCTCTAGAATGAGAAAGCAAAACGACGAGG
	pGreen62sk-FlPAK-R	TCCTGCAGCCCGGGGGATCCCAGGCGCAAAATAGTCCTAAGTG
	pGreen62sk-FlMADS2-F	GCGGTGGCGGCCGCTCTAGAATGGGGAGAGGGAGAGTTGAA
	pGreen62sk-FlMADS2-R	TCCTGCAGCCCGGGGGATCCAAGCATCCAGTCTGTTGGTGCA
	pGreen62sk-FlMADS1-F	GCGGTGGCGGCCGCTCTAGAATGGGTAGAGGAAGAGTTGAGTTGA
	pGreen62sk-FlMADS1-R	TCCTGCAGCCCGGGGGATCCCCCGATGTTGAGAGAAGCGA
	pGreen62sk-FlUFGT3-F	GCGGTGGCGGCCGCTCTAGAATGACATCATCATCCGCAACG
	pGreen62sk-FlUFGT3-R	TCCTGCAGCCCGGGGGATCCGGTTGTGATGATGGTGATGAACTT
	pGreen62sk-FpUFGT3-F	GCGGTGGCGGCCGCTCTAGAATGACATCATCATTCGCAACGG
	pGreen62sk-FpUFGT3-R	TCCTGCAGCCCGGGGGATCCGGTTGTGATGATGGTGATGAACTT
	pGreen62sk-FpMADS1-F	GCGGTGGCGGCCGCTCTAGAATGGGAAGAGGAAGAGTTGAGCT
	pGreen62sk-FpMADS1-R	TCCTGCAGCCCGGGGGATCCTGTCTCGAAGCATCCTAGATGACA
	pGreen62sk-FpMADS2-F	GCGGTGGCGGCCGCTCTAGAATGGGGAGAGGGAGAGTTGAA
	pGreen62sk-FpMADS2-R	TCCTGCAGCCCGGGGGATCCAAGCATCCAGTCTGTTGGTGCA
	pGreen62sk-FpPAK-F	GCGGTGGCGGCCGCTCTAGAATGCAACGAGTTTGGTCGATTC
	pGreen62sk-FpPAK-R	TCCTGCAGCCCGGGGGATCCCAGGCGCAAAATAGTCCTAAGTG
	pGreen0800-FlAGT5-F	GTCGACGGTATCGATAAGCTTGGCTGATCGATCGAGTGGTTA
	pGreen0800-FlAGT5-R	CGCTCTAGAACTAGTGGATCCGAATATTGTAATTTATAATTTTTATATGTGAAAAA
	pGreen0800-FlUFGT3-F	GTCGACGGTATCGATAAGCTTCATTCAGTGGTTGCCTTAATCTTG
	pGreen0800-FlUFGT3-R	CGCTCTAGAACTAGTGGATCCGTTTTTTCTTTCCCCGGTTAATT
	pGreen0800-FeUFGT3-F	GTCGACGGTATCGATAAGCTTTATAAACTTGAATCCGTATACGTATATTAGATC
	pGreen0800-FeUFGT3-R	CGCTCTAGAACTAGTGGATCCGTTTGTGTCAAAGTTTTTGGGAAG
	pGreen0800-FhUFGT3-F	GTCGACGGTATCGATAAGCTTTTATGCCATCTACCATTCTTCCAA
	pGreen0800-FhUFGT3-R	CGCTCTAGAACTAGTGGATCCGTTTGTGTCAAAGTTTTTGGGAAG
	pGreen0800-FdUFGT3-F	GTCGACGGTATCGATAAGCTTGAACCCTTTTTCCTTGCCTTTG
	pGreen0800-FdUFGT3-R	CGCTCTAGAACTAGTGGATCCGTTTTTTTTATTTCCGTATGTGTCAAA
	pGreen0800-FpUFGT3-F	GTCGACGGTATCGATAAGCTTCTTGGACGAATCGGCGTG
	pGreen0800-FpUFGT3-R	CGCTCTAGAACTAGTGGATCCGTTTTTTCTTTCCCCGGCC
	pGreen0800-FpAGT5-F	GTCGACGGTATCGATAAGCTTACTTTACAATCAACCCACCCGT
	pGreen0800-FpAGT5-R	CGCTCTAGAACTAGTGGATCCGGCTGATCGATCGAGTGGTTA
Gene expression level	FlH3-1-F	GCCCCGGAACTGTGGCACTTAG
	FlH3-1-R	TCCTTTGGCATAATGGTGACCCTCTT
	FlH3-2-F	AGAAAAGCACTGAACTACTGATCCGAAAACT
	FlH3-2-R	CCTCAAACAATCCGACGAGATACGC
	FlH3-3-F	AGAAAAGCACTGAACTACTGATCCGAAAACT
	FlH3-3-R	CCTCAAACAATCCGACGAGATACGC
	FlH3-4-F	TTCCAGAGTTCCGCCGTGGCT
	FlH3-4-R	GCTGAATGTCCTTGGGCATAATCGTC
	FtPAK-F-DL	GGGAAGGTGGATGTCTGGGC
	FtPAK-R-DL	CACTTGGCAACAAAATCGTGGAAT
	FtMADS-F-DL	CGAACCCGATTCATCCGCC
	FtMADS-R-DL	CGCAAGCTCGTTTGTCCTCACTT
	FtMADS2-F-DL	GGATAGAGAACAAGATAAACAGGCAAG
	FtMADS2-R-DL	TGCTAGAGCTGCTACAGAACTCATAGA
	FtUFGT3-F-DL	TCCTGCTTCAGTCGTCTACATCAGCTTCG
	FtUFGT3-R-DL	TCCCCTTCCCGCTCTTTCCCGT
	FlPAK-F-DL	GCAGGGGAGTCAAGAATCTCAACA
	FlPAK-R-DL	CCCGACAATAGAGCAATAGGCGAA
	FlMADS1-F-DL	CCAGAAGAAGGAAAAGGCAATG
	FlMADS1-R-DL	AGAAGCGATATTCGGGGAGAGT
	FlMADS2-F-DL	CAAGAGTATCTAAGGCTAAAAGCGAAAG
	FlMADS2-R-DL	GTTGGTCAAGCAAAAGCTGGGT
	FlUFGT3-F-DL	CTTGAAGCACTTGGAGTTCCGTTCTTATGG
	FlUFGT3-R-DL	CCTCGACTTCGATTCCGATCCCCC
	FlAGT-F-DL	GACTATTGGTTCCGAAATGGGGC
	FlAGT-R-DL	TCCCCTTCCCGCTCTTTCCCGT
	FtH3-F-DL	GAAATTCGCAAGTACCAGAAGAG
	FtH3-R-DL	CCAACAAGGTATGCCTCAGC
BIFC	pSPYNE-FtMADS1-KpnI-F	AGAACACGGGGGACTCTAGAATGGGGAGAGGAAGAGTTCAATT
	pSPYNE-FtMADS1-XbaI-R	CCCGGGAGCGGTACCTTATGTCTCGAAACATCCTAGATGGC
	pSPYNE-FtMADS2-KpnI-F	AGAACACGGGGGACTCTAGAATGGGGAGAGGGAGAGTTGAAT
	pSPYNE-FtMADS2-XbaI-R	CCCGGGAGCGGTACCTTCAAAGCATCCAGTCTGATGCA

## Sheet: Data Set 3
Enzyme activity assay of UFGT3 (quercetin)							Enzyme activity assay of UFGT3 (FtUFGT3+quercetin)							Enzyme activity assay of UFGT3 (quercetin+quercetin-3-O-glucoside )								Secondary ion mass spectrometry spectrum of quercetin-3-O-glucoside
R.Time (min)	Intensity						R.Time (min)	Intensity						R.Time (min)	Intensity							Mass/Charge	Intensity
0	0						0	0						0	0							105.061	502
0.01067	0						0.01067	0						0.01067	0							107.721	502
0.02133	0						0.02133	0						0.02133	0							108.471	502
0.032	0						0.032	0						0.032	0							108.815	502
0.04267	0						0.04267	0						0.04267	0							109.023	502
0.05333	0						0.05333	0						0.05333	0							109.278	502
0.064	0						0.064	0						0.064	0							110.985	502
0.07467	0						0.07467	0						0.07467	0							111.245	502
0.08533	0						0.08533	0						0.08533	0							111.252	502
0.096	0						0.096	0						0.096	0							113.312	502
0.10667	0						0.10667	0						0.10667	0							113.93	753
0.11733	0						0.11733	0						0.11733	0							116.073	502
0.128	1						0.128	1						0.128	1							117.629	502
0.13867	0						0.13867	0						0.13867	0							119.395	502
0.14933	0						0.14933	0						0.14933	0							120.415	502
0.16	1						0.16	1						0.16	1							124.73	502
0.17067	2						0.17067	2						0.17067	2							129.385	502
0.18133	3						0.18133	3						0.18133	3							130.991	753
0.192	3						0.192	3						0.192	3							130.993	502
0.20267	2						0.20267	2						0.20267	2							130.994	753
0.21333	1						0.21333	1						0.21333	1							130.996	502
0.224	1						0.224	1						0.224	1							131.562	502
0.23467	1						0.23467	1						0.23467	1							132.552	502
0.24533	1						0.24533	1						0.24533	1							135.541	502
0.256	2						0.256	2						0.256	2							137.46	502
0.26667	2						0.26667	2						0.26667	2							138.463	502
0.27733	3						0.27733	3						0.27733	3							139.266	502
0.288	4						0.288	4						0.288	4							143.737	502
0.29867	4						0.29867	4						0.29867	4							144.923	502
0.30933	4						0.30933	4						0.30933	4							145.958	502
0.32	7						0.32	7						0.32	7							148.366	502
0.33067	11						0.33067	11						0.33067	11							148.954	502
0.34133	13						0.34133	13						0.34133	13							148.959	502
0.352	14						0.352	14						0.352	14							149.388	502
0.36267	13						0.36267	13						0.36267	13							149.997	502
0.37333	11						0.37333	11						0.37333	11							150.998	502
0.384	11						0.384	11						0.384	11							150.999	753
0.39467	11						0.39467	11						0.39467	11							151.001	1286
0.40533	12						0.40533	12						0.40533	12							151.003	753
0.416	13						0.416	13						0.416	13							151.004	1312
0.42667	16						0.42667	16						0.42667	16							151.006	753
0.43733	32						0.43733	32						0.43733	32							151.008	1255
0.448	117						0.448	117						0.448	117							151.01	1004
0.45867	264						0.45867	264						0.45867	264							152.984	502
0.46933	285						0.46933	285						0.46933	285							154.144	502
0.48	143						0.48	143						0.48	143							160.996	502
0.49067	30						0.49067	30						0.49067	30							162.459	502
0.50133	0						0.50133	0						0.50133	0							162.982	1004
0.512	-13						0.512	-13						0.512	-13							162.985	502
0.52267	-10						0.52267	-10						0.52267	-10							162.994	502
0.53333	16						0.53333	16						0.53333	16							163.003	502
0.544	-16						0.544	-16						0.544	-16							163.073	502
0.55467	-242						0.55467	-242						0.55467	-242							163.174	502
0.56533	-645						0.56533	-645						0.56533	-645							163.48	502
0.576	-1771						0.576	-1771						0.576	-1771							163.967	502
0.58667	-3537						0.58667	-3537						0.58667	-3537							164.778	502
0.59733	-4017						0.59733	-4017						0.59733	-4017							164.885	502
0.608	-3114						0.608	-3114						0.608	-3114							165.077	502
0.61867	-1400						0.61867	-1400						0.61867	-1400							165.088	502
0.62933	965						0.62933	965						0.62933	965							165.092	502
0.64	2830						0.64	2830						0.64	2830							165.516	502
0.65067	3906						0.65067	3906						0.65067	3906							165.827	502
0.66133	4674						0.66133	4674						0.66133	4674							168.45	749
0.672	5777						0.672	5777						0.672	5777							168.452	499
0.68267	7486						0.68267	7486						0.68267	7486							168.454	1248
0.69333	9600						0.69333	9600						0.69333	9600							168.455	1248
0.704	11912						0.704	11912						0.704	11912							168.457	1897
0.71467	14317						0.71467	14317						0.71467	14317							168.459	2661
0.72533	16682						0.72533	16682						0.72533	16682							168.461	6209
0.736	18816						0.736	18816						0.736	18816							168.463	2996
0.74667	20503						0.74667	20503						0.74667	20503							168.464	4515
0.75733	21588						0.75733	21588						0.75733	21588							168.466	6568
0.768	22051						0.768	22051						0.768	22051							168.468	3959
0.77867	21907						0.77867	21907						0.77867	21907							168.47	3056
0.78933	21166						0.78933	21166						0.78933	21166							168.472	3543
0.8	19887						0.8	19887						0.8	19887							168.474	2218
0.81067	18213						0.81067	18213						0.81067	18213							168.475	1705
0.82133	16330						0.82133	16330						0.82133	16330							168.477	1272
0.832	14404						0.832	14404						0.832	14404							168.479	1745
0.84267	12560						0.84267	12560						0.84267	12560							168.481	1248
0.85333	10867						0.85333	10867						0.85333	10867							168.483	1270
0.864	9373						0.864	9373						0.864	9373							168.484	1263
0.87467	8122						0.87467	8122						0.87467	8122							168.486	1248
0.88533	7160						0.88533	7160						0.88533	7160							168.488	998
0.896	6495						0.896	6495						0.896	6495							168.49	499
0.90667	5993						0.90667	5993						0.90667	5993							168.494	1359
0.91733	2465						0.91733	2465						0.91733	2465							168.503	501
0.928	-1459						0.928	-1459						0.928	-1459							168.734	502
0.93867	-1066						0.93867	-1066						0.93867	-1066							168.966	431
0.94933	345						0.94933	345						0.94933	345							168.969	647
0.96	810						0.96	810						0.96	810							168.973	431
0.97067	848						0.97067	848						0.97067	848							168.975	431
0.98133	772						0.98133	772						0.98133	772							168.978	2509
0.992	745						0.992	745						0.992	745							168.98	862
1.00267	781						1.00267	781						1.00267	781							168.982	7557
1.01333	859						1.01333	859						1.01333	859							168.984	42298
1.024	967						1.024	967						1.024	967							168.986	160003
1.03467	1095						1.03467	1095						1.03467	1095							168.988	489744
1.04533	1236						1.04533	1236						1.04533	1236							168.989	1175514
1.056	1376						1.056	1376						1.056	1376							168.991	1187505
1.06667	1495						1.06667	1495						1.06667	1495							168.993	772037
1.07733	1578						1.07733	1578						1.07733	1578							168.995	315218
1.088	1617						1.088	1617						1.088	1617							168.997	111219
1.09867	1613						1.09867	1613						1.09867	1613							168.999	65723
1.10933	1573						1.10933	1573						1.10933	1573							169	30499
1.12	1504						1.12	1504						1.12	1504							169.002	20004
1.13067	1419						1.13067	1419						1.13067	1419							169.004	8197
1.14133	1324						1.14133	1324						1.14133	1324							169.006	4312
1.152	1224						1.152	1224						1.152	1224							169.008	4895
1.16267	1126						1.16267	1126						1.16267	1126							169.01	1078
1.17333	1034						1.17333	1034						1.17333	1034							169.011	1078
1.184	949						1.184	949						1.184	949							169.013	431
1.19467	871						1.19467	871						1.19467	871							169.015	431
1.20533	802						1.20533	802						1.20533	802							169.017	431
1.216	739						1.216	739						1.216	739							169.02	431
1.22667	681						1.22667	681						1.22667	681							169.026	438
1.23733	630						1.23733	630						1.23733	630							169.176	502
1.248	583						1.248	583						1.248	583							169.27	502
1.25867	541						1.25867	541						1.25867	541							169.323	502
1.26933	503						1.26933	503						1.26933	503							169.333	502
1.28	470						1.28	470						1.28	470							169.439	502
1.29067	439						1.29067	439						1.29067	439							169.449	502
1.30133	411						1.30133	411						1.30133	411							169.468	502
1.312	385						1.312	385						1.312	385							169.471	502
1.32267	361						1.32267	361						1.32267	361							169.488	502
1.33333	340						1.33333	340						1.33333	340							169.493	753
1.344	321						1.344	321						1.344	321							169.508	502
1.35467	301						1.35467	301						1.35467	301							169.55	502
1.36533	285						1.36533	285						1.36533	285							169.566	502
1.376	270						1.376	270						1.376	270							169.57	502
1.38667	256						1.38667	256						1.38667	256							169.597	753
1.39733	243						1.39733	243						1.39733	243							169.608	753
1.408	232						1.408	232						1.408	232							169.625	502
1.41867	222						1.41867	222						1.41867	222							169.627	502
1.42933	211						1.42933	211						1.42933	211							169.645	502
1.44	201						1.44	201						1.44	201							169.658	502
1.45067	192						1.45067	192						1.45067	192							169.68	753
1.46133	184						1.46133	184						1.46133	184							169.685	502
1.472	176						1.472	176						1.472	176							169.687	502
1.48267	168						1.48267	168						1.48267	168							169.694	502
1.49333	160						1.49333	160						1.49333	160							169.709	502
1.504	155						1.504	155						1.504	155							169.711	502
1.51467	150						1.51467	150						1.51467	150							169.716	502
1.52533	145						1.52533	145						1.52533	145							169.724	1004
1.536	140						1.536	140						1.536	140							169.731	502
1.54667	137						1.54667	137						1.54667	137							169.742	502
1.55733	134						1.55733	134						1.55733	134							169.747	502
1.568	131						1.568	131						1.568	131							169.753	502
1.57867	127						1.57867	127						1.57867	127							169.762	502
1.58933	122						1.58933	122						1.58933	122							169.773	502
1.6	119						1.6	119						1.6	119							169.788	502
1.61067	119						1.61067	119						1.61067	119							169.791	1255
1.62133	118						1.62133	118						1.62133	118							169.808	502
1.632	115						1.632	115						1.632	115							169.811	502
1.64267	113						1.64267	113						1.64267	113							169.813	502
1.65333	112						1.65333	112						1.65333	112							169.819	502
1.664	112						1.664	112						1.664	112							169.82	502
1.67467	110						1.67467	110						1.67467	110							169.835	753
1.68533	108						1.68533	108						1.68533	108							169.844	502
1.696	108						1.696	108						1.696	108							169.846	502
1.70667	107						1.70667	107						1.70667	107							169.848	502
1.71733	106						1.71733	106						1.71733	106							169.855	502
1.728	106						1.728	106						1.728	106							169.863	753
1.73867	105						1.73867	105						1.73867	105							169.877	502
1.74933	104						1.74933	104						1.74933	104							169.888	502
1.76	103						1.76	103						1.76	103							169.906	502
1.77067	102						1.77067	102						1.77067	102							169.908	753
1.78133	101						1.78133	101						1.78133	101							169.914	502
1.792	101						1.792	101						1.792	101							169.927	502
1.80267	102						1.80267	102						1.80267	102							169.928	502
1.81333	101						1.81333	101						1.81333	101							169.939	502
1.824	99						1.824	99						1.824	99							169.956	498
1.83467	98						1.83467	98						1.83467	98							169.965	495
1.84533	97						1.84533	97						1.84533	97							169.97	989
1.856	94						1.856	94						1.856	94							169.972	742
1.86667	94						1.86667	94						1.86667	94							169.98	2054
1.87733	94						1.87733	94						1.87733	94							169.981	1236
1.888	94						1.888	94						1.888	94							169.983	1920
1.89867	93						1.89867	93						1.89867	93							169.985	2750
1.90933	93						1.90933	93						1.90933	93							169.987	4241
1.92	93						1.92	93						1.92	93							169.989	9799
1.93067	93						1.93067	93						1.93067	93							169.991	16792
1.94133	93						1.94133	93						1.94133	93							169.992	23991
1.952	93						1.952	93						1.952	93							169.994	22845
1.96267	93						1.96267	93						1.96267	93							169.996	21116
1.97333	93						1.97333	93						1.97333	93							169.998	10345
1.984	93						1.984	93						1.984	93							170	5943
1.99467	93						1.99467	93						1.99467	93							170.002	2997
2.00533	94						2.00533	94						2.00533	94							170.003	2686
2.016	94						2.016	94						2.016	94							170.005	1508
2.02667	93						2.02667	93						2.02667	93							170.007	1635
2.03733	93						2.03733	93						2.03733	93							170.009	1339
2.048	94						2.048	94						2.048	94							170.011	989
2.05867	93						2.05867	93						2.05867	93							170.014	495
2.06933	93						2.06933	93						2.06933	93							170.022	742
2.08	92						2.08	92						2.08	92							170.035	501
2.09067	91						2.09067	91						2.09067	91							170.038	752
2.10133	91						2.10133	91						2.10133	91							170.051	502
2.112	92						2.112	92						2.112	92							170.055	753
2.12267	92						2.12267	92						2.12267	92							170.06	502
2.13333	93						2.13333	93						2.13333	93							170.071	502
2.144	94						2.144	94						2.144	94							170.073	753
2.15467	93						2.15467	93						2.15467	93							170.084	502
2.16533	93						2.16533	93						2.16533	93							170.089	502
2.176	94						2.176	94						2.176	94							170.1	502
2.18667	94						2.18667	94						2.18667	94							170.117	502
2.19733	95						2.19733	95						2.19733	95							170.128	502
2.208	93						2.208	93						2.208	93							170.143	502
2.21867	92						2.21867	92						2.21867	92							170.157	753
2.22933	93						2.22933	93						2.22933	93							170.208	502
2.24	94						2.24	94						2.24	94							170.212	753
2.25067	93						2.25067	93						2.25067	93							170.218	502
2.26133	92						2.26133	92						2.26133	92							170.238	502
2.272	93						2.272	93						2.272	93							170.252	502
2.28267	93						2.28267	93						2.28267	93							170.263	502
2.29333	94						2.29333	94						2.29333	94							170.274	502
2.304	95						2.304	95						2.304	95							170.278	753
2.31467	96						2.31467	96						2.31467	96							170.282	1004
2.32533	96						2.32533	96						2.32533	96							170.287	502
2.336	97						2.336	97						2.336	97							170.291	502
2.34667	99						2.34667	99						2.34667	99							170.293	502
2.35733	100						2.35733	100						2.35733	100							170.318	502
2.368	101						2.368	101						2.368	101							170.32	502
2.37867	101						2.37867	101						2.37867	101							170.333	502
2.38933	101						2.38933	101						2.38933	101							170.338	502
2.4	101						2.4	101						2.4	101							170.355	502
2.41067	103						2.41067	103						2.41067	103							170.357	502
2.42133	104						2.42133	104						2.42133	104							170.362	502
2.432	103						2.432	103						2.432	103							170.406	502
2.44267	104						2.44267	104						2.44267	104							170.412	502
2.45333	105						2.45333	105						2.45333	105							170.414	502
2.464	105						2.464	105						2.464	105							170.421	502
2.47467	106						2.47467	106						2.47467	106							170.423	502
2.48533	106						2.48533	106						2.48533	106							170.434	502
2.496	106						2.496	106						2.496	106							170.441	502
2.50667	106						2.50667	106						2.50667	106							170.479	502
2.51733	106						2.51733	106						2.51733	106							170.481	502
2.528	105						2.528	105						2.528	105							170.487	753
2.53867	106						2.53867	106						2.53867	106							170.503	502
2.54933	106						2.54933	106						2.54933	106							170.547	502
2.56	108						2.56	108						2.56	108							170.569	502
2.57067	108						2.57067	108						2.57067	108							170.573	502
2.58133	108						2.58133	108						2.58133	108							170.578	502
2.592	108						2.592	108						2.592	108							170.602	502
2.60267	107						2.60267	107						2.60267	107							170.604	502
2.61333	107						2.61333	107						2.61333	107							170.628	753
2.624	107						2.624	107						2.624	107							170.639	753
2.63467	108						2.63467	108						2.63467	108							170.663	502
2.64533	108						2.64533	108						2.64533	108							170.666	502
2.656	107						2.656	107						2.656	107							170.676	502
2.66667	106						2.66667	106						2.66667	106							170.685	753
2.67733	106						2.67733	106						2.67733	106							170.703	502
2.688	106						2.688	106						2.688	106							170.707	502
2.69867	106						2.69867	106						2.69867	106							170.71	502
2.70933	108						2.70933	108						2.70933	108							170.712	753
2.72	109						2.72	109						2.72	109							170.732	502
2.73067	108						2.73067	108						2.73067	108							170.753	753
2.74133	109						2.74133	109						2.74133	109							170.778	1004
2.752	110						2.752	110						2.752	110							170.78	502
2.76267	110						2.76267	110						2.76267	110							170.797	502
2.77333	111						2.77333	111						2.77333	111							170.804	502
2.784	112						2.784	112						2.784	112							170.809	502
2.79467	113						2.79467	113						2.79467	113							170.824	502
2.80533	113						2.80533	113						2.80533	113							170.831	502
2.816	115						2.816	115						2.816	115							170.837	502
2.82667	116						2.82667	116						2.82667	116							170.863	753
2.83733	116						2.83733	116						2.83733	116							170.866	1004
2.848	115						2.848	115						2.848	115							170.868	502
2.85867	116						2.85867	116						2.85867	116							170.881	753
2.86933	118						2.86933	118						2.86933	118							170.886	753
2.88	119						2.88	119						2.88	119							170.905	502
2.89067	119						2.89067	119						2.89067	119							170.931	502
2.90133	120						2.90133	120						2.90133	120							170.954	753
2.912	122						2.912	122						2.912	122							170.973	502
2.92267	124						2.92267	124						2.92267	124							170.993	753
2.93333	125						2.93333	125						2.93333	125							170.995	1289
2.944	126						2.944	126						2.944	126							170.997	753
2.95467	125						2.95467	125						2.95467	125							171.013	502
2.96533	126						2.96533	126						2.96533	126							171.017	753
2.976	128						2.976	128						2.976	128							171.02	753
2.98667	129						2.98667	129						2.98667	129							171.042	502
2.99733	131						2.99733	131						2.99733	131							171.094	502
3.008	134						3.008	134						3.008	134							171.096	753
3.01867	135						3.01867	135						3.01867	135							171.112	502
3.02933	135						3.02933	135						3.02933	135							171.116	502
3.04	134						3.04	134						3.04	134							171.12	502
3.05067	131						3.05067	131						3.05067	131							171.127	1255
3.06133	131						3.06133	131						3.06133	131							171.131	502
3.072	132						3.072	132						3.072	132							171.138	1004
3.08267	133						3.08267	133						3.08267	133							171.142	753
3.09333	133						3.09333	133						3.09333	133							171.158	502
3.104	133						3.104	133						3.104	133							171.175	502
3.11467	133						3.11467	133						3.11467	133							171.178	502
3.12533	133						3.12533	133						3.12533	133							171.182	502
3.136	132						3.136	132						3.136	132							171.193	502
3.14667	133						3.14667	133						3.14667	133							171.208	502
3.15733	133						3.15733	133						3.15733	133							171.226	502
3.168	133						3.168	133						3.168	133							171.235	502
3.17867	134						3.17867	134						3.17867	134							171.255	502
3.18933	134						3.18933	134						3.18933	134							171.257	502
3.2	134						3.2	134						3.2	134							171.259	502
3.21067	134						3.21067	134						3.21067	134							171.261	502
3.22133	134						3.22133	134						3.22133	134							171.279	502
3.232	134						3.232	134						3.232	134							171.294	502
3.24267	134						3.24267	134						3.24267	134							171.3	502
3.25333	133						3.25333	133						3.25333	133							171.338	502
3.264	132						3.264	132						3.264	132							171.344	502
3.27467	131						3.27467	131						3.27467	131							171.349	502
3.28533	130						3.28533	130						3.28533	130							171.356	502
3.296	131						3.296	131						3.296	131							171.36	502
3.30667	131						3.30667	131						3.30667	131							171.371	502
3.31733	130						3.31733	130						3.31733	130							171.38	502
3.328	129						3.328	129						3.328	129							171.39	502
3.33867	129						3.33867	129						3.33867	129							171.391	502
3.34933	131						3.34933	131						3.34933	131							171.401	753
3.36	131						3.36	131						3.36	131							171.435	502
3.37067	131						3.37067	131						3.37067	131							171.478	502
3.38133	132						3.38133	132						3.38133	132							171.487	502
3.392	133						3.392	133						3.392	133							171.491	502
3.40267	134						3.40267	134						3.40267	134							171.503	502
3.41333	133						3.41333	133						3.41333	133							171.533	502
3.424	133						3.424	133						3.424	133							171.557	502
3.43467	133						3.43467	133						3.43467	133							171.56	502
3.44533	133						3.44533	133						3.44533	133							171.595	502
3.456	133						3.456	133						3.456	133							171.614	502
3.46667	134						3.46667	134						3.46667	134							171.623	502
3.47733	135						3.47733	135						3.47733	135							171.636	753
3.488	135						3.488	135						3.488	135							171.689	753
3.49867	136						3.49867	136						3.49867	136							171.711	753
3.50933	137						3.50933	137						3.50933	137							171.713	502
3.52	137						3.52	137						3.52	137							171.724	502
3.53067	137						3.53067	137						3.53067	137							171.759	753
3.54133	138						3.54133	138						3.54133	138							171.779	502
3.552	139						3.552	139						3.552	139							171.838	502
3.56267	140						3.56267	140						3.56267	140							171.851	502
3.57333	141						3.57333	141						3.57333	141							171.869	502
3.584	140						3.584	140						3.584	140							171.88	502
3.59467	140						3.59467	140						3.59467	140							171.925	502
3.60533	140						3.60533	140						3.60533	140							171.965	502
3.616	140						3.616	140						3.616	140							171.974	753
3.62667	140						3.62667	140						3.62667	140							171.985	502
3.63733	141						3.63733	141						3.63733	141							171.991	502
3.648	143						3.648	143						3.648	143							171.994	502
3.65867	143						3.65867	143						3.65867	143							172.02	502
3.66933	144						3.66933	144						3.66933	144							172.04	502
3.68	144						3.68	144						3.68	144							172.068	753
3.69067	144						3.69067	144						3.69067	144							172.081	502
3.70133	144						3.70133	144						3.70133	144							172.107	502
3.712	145						3.712	145						3.712	145							172.129	502
3.72267	146						3.72267	146						3.72267	146							172.204	502
3.73333	147						3.73333	147						3.73333	147							172.206	502
3.744	148						3.744	148						3.744	148							172.232	502
3.75467	150						3.75467	150						3.75467	150							172.256	502
3.76533	150						3.76533	150						3.76533	150							172.295	502
3.776	149						3.776	149						3.776	149							172.33	502
3.78667	150						3.78667	150						3.78667	150							172.348	502
3.79733	151						3.79733	151						3.79733	151							172.366	502
3.808	150						3.808	150						3.808	150							172.387	753
3.81867	150						3.81867	150						3.81867	150							172.427	502
3.82933	150						3.82933	150						3.82933	150							172.44	502
3.84	152						3.84	152						3.84	152							172.477	502
3.85067	153						3.85067	153						3.85067	153							172.481	502
3.86133	153						3.86133	153						3.86133	153							172.506	753
3.872	152						3.872	152						3.872	152							172.53	502
3.88267	152						3.88267	152						3.88267	152							172.54	502
3.89333	153						3.89333	153						3.89333	153							172.606	502
3.904	154						3.904	154						3.904	154							172.612	502
3.91467	154						3.91467	154						3.91467	154							172.636	753
3.92533	154						3.92533	154						3.92533	154							172.66	502
3.936	154						3.936	154						3.936	154							172.696	502
3.94667	154						3.94667	154						3.94667	154							172.717	502
3.95733	156						3.95733	156						3.95733	156							172.776	502
3.968	158						3.968	158						3.968	158							172.826	502
3.97867	158						3.97867	158						3.97867	158							172.868	502
3.98933	157						3.98933	157						3.98933	157							172.872	502
4	157						4	157						4	157							172.881	753
4.01067	158						4.01067	158						4.01067	158							172.892	502
4.02133	158						4.02133	158						4.02133	158							172.949	753
4.032	158						4.032	158						4.032	158							172.973	502
4.04267	159						4.04267	159						4.04267	159							173.017	753
4.05333	160						4.05333	160						4.05333	160							173.058	502
4.064	160						4.064	160						4.064	160							173.075	502
4.07467	160						4.07467	160						4.07467	160							173.106	502
4.08533	161						4.08533	161						4.08533	161							173.113	502
4.096	161						4.096	161						4.096	161							173.141	502
4.10667	161						4.10667	161						4.10667	161							173.161	502
4.11733	161						4.11733	161						4.11733	161							173.173	502
4.128	162						4.128	162						4.128	162							173.18	502
4.13867	161						4.13867	161						4.13867	161							173.193	753
4.14933	161						4.14933	161						4.14933	161							173.204	502
4.16	162						4.16	162						4.16	162							173.213	502
4.17067	162						4.17067	162						4.17067	162							173.33	502
4.18133	162						4.18133	162						4.18133	162							173.415	502
4.192	162						4.192	162						4.192	162							173.431	502
4.20267	162						4.20267	162						4.20267	162							173.451	502
4.21333	163						4.21333	163						4.21333	163							173.49	502
4.224	164						4.224	164						4.224	164							173.501	502
4.23467	165						4.23467	165						4.23467	165							173.509	502
4.24533	165						4.24533	165						4.24533	165							173.52	502
4.256	165						4.256	165						4.256	165							173.651	502
4.26667	164						4.26667	164						4.26667	164							173.657	502
4.27733	165						4.27733	165						4.27733	165							173.67	502
4.288	166						4.288	166						4.288	166							173.734	502
4.29867	167						4.29867	167						4.29867	167							173.753	753
4.30933	168						4.30933	168						4.30933	168							173.807	502
4.32	169						4.32	169						4.32	169							173.838	502
4.33067	169						4.33067	169						4.33067	169							173.949	502
4.34133	170						4.34133	170						4.34133	170							173.96	502
4.352	172						4.352	172						4.352	172							174.09	502
4.36267	174						4.36267	174						4.36267	174							174.143	502
4.37333	175						4.37333	175						4.37333	175							174.203	502
4.384	175						4.384	175						4.384	175							174.236	502
4.39467	176						4.39467	176						4.39467	176							174.336	502
4.40533	179						4.40533	179						4.40533	179							174.449	502
4.416	182						4.416	182						4.416	182							174.531	502
4.42667	185						4.42667	185						4.42667	185							174.57	753
4.43733	188						4.43733	188						4.43733	188							174.755	502
4.448	192						4.448	192						4.448	192							175.08	753
4.45867	195						4.45867	195						4.45867	195							175.16	502
4.46933	199						4.46933	199						4.46933	199							175.288	502
4.48	205						4.48	205						4.48	205							175.446	502
4.49067	212						4.49067	212						4.49067	212							175.53	502
4.50133	220						4.50133	220						4.50133	220							175.654	502
4.512	227						4.512	227						4.512	227							175.892	502
4.52267	235						4.52267	235						4.52267	235							176.393	502
4.53333	243						4.53333	243						4.53333	243							176.578	502
4.544	253						4.544	253						4.544	253							176.751	502
4.55467	265						4.55467	265						4.55467	265							177.863	502
4.56533	277						4.56533	277						4.56533	277							178.978	502
4.576	289						4.576	289						4.576	289							178.99	502
4.58667	302						4.58667	302						4.58667	302							178.993	502
4.59733	315						4.59733	315						4.59733	315							178.995	1254
4.608	328						4.608	328						4.608	328							178.997	1785
4.61867	342						4.61867	342						4.61867	342							178.999	1753
4.62933	357						4.62933	357						4.62933	357							179.001	1381
4.64	373						4.64	373						4.64	373							179.003	1492
4.65067	389						4.65067	389						4.65067	389							179.005	1004
4.66133	406						4.66133	406						4.66133	406							179.016	502
4.672	424						4.672	424						4.672	424							179.999	502
4.68267	442						4.68267	442						4.68267	442							180.001	502
4.69333	459						4.69333	459						4.69333	459							180.005	753
4.704	476						4.704	476						4.704	476							180.116	502
4.71467	494						4.71467	494						4.71467	494							180.18	502
4.72533	512						4.72533	512						4.72533	512							184.953	502
4.736	529						4.736	529						4.736	529							184.956	753
4.74667	545						4.74667	545						4.74667	545							184.96	1004
4.75733	559						4.75733	559						4.75733	559							184.985	502
4.768	573						4.768	573						4.768	573							184.987	753
4.77867	585						4.77867	585						4.77867	585							188.336	754
4.78933	595						4.78933	595						4.78933	595							190.029	754
4.8	602						4.8	602						4.8	602							192.004	502
4.81067	604						4.81067	604						4.81067	604							192.212	502
4.82133	600						4.82133	600						4.82133	600							194.7	502
4.832	592						4.832	592						4.832	592							197.012	502
4.84267	576						4.84267	576						4.84267	576							199.452	502
4.85333	553						4.85333	553						4.85333	553							199.502	502
4.864	526						4.864	526						4.864	526							203.033	502
4.87467	493						4.87467	493						4.87467	493							206.022	502
4.88533	456						4.88533	456						4.88533	456							209.028	502
4.896	418						4.896	418						4.896	418							210.98	502
4.90667	380						4.90667	380						4.90667	380							212.305	1001
4.91733	342						4.91733	342						4.91733	342							212.307	1252
4.928	306						4.928	306						4.928	306							212.309	1431
4.93867	273						4.93867	273						4.93867	273							212.311	1869
4.94933	244						4.94933	244						4.94933	244							212.313	3262
4.96	219						4.96	219						4.96	219							212.315	2461
4.97067	198						4.97067	198						4.97067	198							212.317	3569
4.98133	181						4.98133	181						4.98133	181							212.319	2264
4.992	167						4.992	167						4.992	167							212.321	2179
5.00267	156						5.00267	156						5.00267	156							212.323	1818
5.01333	147						5.01333	147						5.01333	147							212.325	1611
5.024	140						5.024	140						5.024	140							212.327	1001
5.03467	135						5.03467	135						5.03467	135							212.33	1399
5.04533	131						5.04533	131						5.04533	131							212.332	1001
5.056	129						5.056	129						5.056	129							212.334	501
5.06667	126						5.06667	126						5.06667	126							212.336	751
5.07733	124						5.07733	124						5.07733	124							212.34	501
5.088	123						5.088	123						5.088	123							212.344	751
5.09867	121						5.09867	121						5.09867	121							212.35	501
5.10933	118						5.10933	118						5.10933	118							212.36	752
5.12	117						5.12	117						5.12	117							212.364	502
5.13067	117						5.13067	117						5.13067	117							212.954	439
5.14133	116						5.14133	116						5.14133	116							212.962	439
5.152	116						5.152	116						5.152	116							212.964	658
5.16267	115						5.16267	115						5.16267	115							212.966	5186
5.17333	115						5.17333	115						5.17333	115							212.968	2172
5.184	114						5.184	114						5.184	114							212.97	5248
5.19467	114						5.19467	114						5.19467	114							212.972	14075
5.20533	114						5.20533	114						5.20533	114							212.974	62625
5.216	113						5.216	113						5.216	113							212.976	227963
5.22667	113						5.22667	113						5.22667	113							212.978	455882
5.23733	113						5.23733	113						5.23733	113							212.98	646034
5.248	112						5.248	112						5.248	112							212.982	540191
5.25867	112						5.25867	112						5.25867	112							212.984	280549
5.26933	112						5.26933	112						5.26933	112							212.986	132130
5.28	111						5.28	111						5.28	111							212.988	37963
5.29067	111						5.29067	111						5.29067	111							212.991	45987
5.30133	110						5.30133	110						5.30133	110							212.993	18091
5.312	110						5.312	110						5.312	110							212.995	7479
5.32267	111						5.32267	111						5.32267	111							212.997	3917
5.33333	112						5.33333	112						5.33333	112							212.999	1350
5.344	112						5.344	112						5.344	112							213.001	7386
5.35467	112						5.35467	112						5.35467	112							213.005	1097
5.36533	112						5.36533	112						5.36533	112							213.013	439
5.376	110						5.376	110						5.376	110							213.161	502
5.38667	110						5.38667	110						5.38667	110							213.316	502
5.39733	109						5.39733	109						5.39733	109							213.322	502
5.408	109						5.408	109						5.408	109							213.48	502
5.41867	109						5.41867	109						5.41867	109							213.503	502
5.42933	109						5.42933	109						5.42933	109							213.525	502
5.44	108						5.44	108						5.44	108							213.681	502
5.45067	109						5.45067	109						5.45067	109							213.728	502
5.46133	109						5.46133	109						5.46133	109							213.739	502
5.472	109						5.472	109						5.472	109							213.741	502
5.48267	110						5.48267	110						5.48267	110							213.755	502
5.49333	109						5.49333	109						5.49333	109							213.761	753
5.504	108						5.504	108						5.504	108							213.767	502
5.51467	107						5.51467	107						5.51467	107							213.854	502
5.52533	107						5.52533	107						5.52533	107							213.858	502
5.536	108						5.536	108						5.536	108							213.88	502
5.54667	108						5.54667	108						5.54667	108							213.932	502
5.55733	106						5.55733	106						5.55733	106							213.967	992
5.568	105						5.568	105						5.568	105							213.969	496
5.57867	104						5.57867	104						5.57867	104							213.971	1529
5.58933	103						5.58933	103						5.58933	103							213.973	1741
5.6	102						5.6	102						5.6	102							213.975	2783
5.61067	101						5.61067	101						5.61067	101							213.977	6307
5.62133	99						5.62133	99						5.62133	99							213.979	11083
5.632	98						5.632	98						5.632	98							213.981	14229
5.64267	97						5.64267	97						5.64267	97							213.983	18972
5.65333	96						5.65333	96						5.65333	96							213.985	19438
5.664	95						5.664	95						5.664	95							213.987	13501
5.67467	93						5.67467	93						5.67467	93							213.989	9505
5.68533	90						5.68533	90						5.68533	90							213.991	3151
5.696	88						5.696	88						5.696	88							213.993	1607
5.70667	86						5.70667	86						5.70667	86							213.995	2125
5.71733	83						5.71733	83						5.71733	83							213.997	1316
5.728	79						5.728	79						5.728	79							213.999	744
5.73867	75						5.73867	75						5.73867	75							214.001	744
5.74933	72						5.74933	72						5.74933	72							214.008	496
5.76	68						5.76	68						5.76	68							214.012	496
5.77067	64						5.77067	64						5.77067	64							214.016	496
5.78133	60						5.78133	60						5.78133	60							214.04	502
5.792	57						5.792	57						5.792	57							214.049	502
5.80267	52						5.80267	52						5.80267	52							214.086	502
5.81333	48						5.81333	48						5.81333	48							214.155	502
5.824	44						5.824	44						5.824	44							214.192	502
5.83467	39						5.83467	39						5.83467	39							214.221	502
5.84533	34						5.84533	34						5.84533	34							214.229	502
5.856	28						5.856	28						5.856	28							214.365	502
5.86667	23						5.86667	23						5.86667	23							214.392	502
5.87733	18						5.87733	18						5.87733	18							214.462	502
5.888	11						5.888	11						5.888	11							214.492	753
5.89867	4						5.89867	4						5.89867	4							214.568	502
5.90933	-3						5.90933	-3						5.90933	-3							214.599	502
5.92	-9						5.92	-9						5.92	-9							214.616	502
5.93067	-16						5.93067	-16						5.93067	-16							214.636	502
5.94133	-24						5.94133	-24						5.94133	-24							214.669	502
5.952	-31						5.952	-31						5.952	-31							214.671	502
5.96267	-38						5.96267	-38						5.96267	-38							214.776	502
5.97333	-48						5.97333	-48						5.97333	-48							214.797	502
5.984	-57						5.984	-57						5.984	-57							214.825	502
5.99467	-66						5.99467	-66						5.99467	-66							214.871	502
6.00533	-73						6.00533	-73						6.00533	-73							214.889	502
6.016	-82						6.016	-82						6.016	-82							214.914	502
6.02667	-90						6.02667	-90						6.02667	-90							214.976	1003
6.03733	-99						6.03733	-99						6.03733	-99							214.978	1253
6.048	-108						6.048	-108						6.048	-108							214.98	1387
6.05867	-117						6.05867	-117						6.05867	-117							214.982	1371
6.06933	-126						6.06933	-126						6.06933	-126							214.984	2854
6.08	-133						6.08	-133						6.08	-133							214.986	2944
6.09067	-141						6.09067	-141						6.09067	-141							214.988	1775
6.10133	-149						6.10133	-149						6.10133	-149							214.99	1376
6.112	-156						6.112	-156						6.112	-156							214.992	2054
6.12267	-164						6.12267	-164						6.12267	-164							215.002	752
6.13333	-171						6.13333	-171						6.13333	-171							215.023	502
6.144	-176						6.144	-176						6.144	-176							215.027	502
6.15467	-181						6.15467	-181						6.15467	-181							215.068	502
6.16533	-186						6.16533	-186						6.16533	-186							215.138	502
6.176	-190						6.176	-190						6.176	-190							215.173	753
6.18667	-192						6.18667	-192						6.18667	-192							215.251	502
6.19733	-191						6.19733	-191						6.19733	-191							215.268	502
6.208	-187						6.208	-187						6.208	-187							215.278	502
6.21867	-180						6.21867	-180						6.21867	-180							215.433	502
6.22933	-170						6.22933	-170						6.22933	-170							215.453	753
6.24	-156						6.24	-156						6.24	-156							215.466	502
6.25067	-142						6.25067	-142						6.25067	-142							215.552	502
6.26133	-130						6.26133	-130						6.26133	-130							215.577	1004
6.272	-121						6.272	-121						6.272	-121							215.6	502
6.28267	-123						6.28267	-123						6.28267	-123							215.618	502
6.29333	-141						6.29333	-141						6.29333	-141							215.676	502
6.304	-178						6.304	-178						6.304	-178							215.762	502
6.31467	-227						6.31467	-227						6.31467	-227							215.773	502
6.32533	-282						6.32533	-282						6.32533	-282							215.843	753
6.336	-334						6.336	-334						6.336	-334							215.878	502
6.34667	-381						6.34667	-381						6.34667	-381							215.954	502
6.35733	-421						6.35733	-421						6.35733	-421							215.956	502
6.368	-454						6.368	-454						6.368	-454							215.999	502
6.37867	-480						6.37867	-480						6.37867	-480							216.063	502
6.38933	-501						6.38933	-501						6.38933	-501							216.09	502
6.4	-520						6.4	-520						6.4	-520							216.21	753
6.41067	-538						6.41067	-538						6.41067	-538							216.272	502
6.42133	-554						6.42133	-554						6.42133	-554							216.276	502
6.432	-567						6.432	-567						6.432	-567							216.325	502
6.44267	-581						6.44267	-581						6.44267	-581							216.327	502
6.45333	-595						6.45333	-595						6.45333	-595							216.35	502
6.464	-607						6.464	-607						6.464	-607							216.367	502
6.47467	-619						6.47467	-619						6.47467	-619							216.489	502
6.48533	-630						6.48533	-630						6.48533	-630							216.55	502
6.496	-642						6.496	-642						6.496	-642							216.588	502
6.50667	-653						6.50667	-653						6.50667	-653							216.745	502
6.51733	-664						6.51733	-664						6.51733	-664							216.755	502
6.528	-674						6.528	-674						6.528	-674							216.761	502
6.53867	-685						6.53867	-685						6.53867	-685							216.784	502
6.54933	-698						6.54933	-698						6.54933	-698							216.924	502
6.56	-706						6.56	-706						6.56	-706							217.003	502
6.57067	-708						6.57067	-708						6.57067	-708							217.009	502
6.58133	-703						6.58133	-703						6.58133	-703							217.011	502
6.592	-698						6.592	-698						6.592	-698							217.015	502
6.60267	-703						6.60267	-703						6.60267	-703							217.065	502
6.61333	-718						6.61333	-718						6.61333	-718							217.108	502
6.624	-733						6.624	-733						6.624	-733							217.195	502
6.63467	-742						6.63467	-742						6.63467	-742							217.208	502
6.64533	-742						6.64533	-742						6.64533	-742							217.392	502
6.656	-733						6.656	-733						6.656	-733							217.41	502
6.66667	-722						6.66667	-722						6.66667	-722							217.677	502
6.67733	-718						6.67733	-718						6.67733	-718							217.891	502
6.688	-714						6.688	-714						6.688	-714							218.166	502
6.69867	-689						6.69867	-689						6.69867	-689							218.369	502
6.70933	-620						6.70933	-620						6.70933	-620							218.681	502
6.72	-496						6.72	-496						6.72	-496							218.708	502
6.73067	-353						6.73067	-353						6.73067	-353							218.926	502
6.74133	-265						6.74133	-265						6.74133	-265							219	502
6.752	-265						6.752	-265						6.752	-265							219.283	502
6.76267	-319						6.76267	-319						6.76267	-319							219.632	502
6.77333	-364						6.77333	-364						6.77333	-364							219.821	502
6.784	-358						6.784	-358						6.784	-358							220.207	502
6.79467	-237						6.79467	-237						6.79467	-237							220.319	502
6.80533	252						6.80533	252						6.80533	252							221.748	502
6.816	2211						6.816	2211						6.816	2211							227.033	502
6.82667	9254						6.82667	9254						6.82667	9254							227.041	502
6.83733	28072						6.83733	28072						6.83733	28072							228.231	502
6.848	61792						6.848	61792						6.848	61792							228.942	502
6.85867	103760						6.85867	103760						6.85867	103760							228.944	1285
6.86933	155277						6.86933	155277						6.86933	155277							228.946	1439
6.88	228743						6.88	228743						6.88	228743							228.948	1348
6.89067	287706						6.89067	287706						6.89067	287706							228.95	1913
6.90133	275581						6.90133	275581						6.90133	275581							228.953	1312
6.912	209153						6.912	209153						6.912	209153							228.955	1386
6.92267	139946						6.92267	139946						6.92267	139946							228.957	752
6.93333	89662						6.93333	89662						6.93333	89662							228.961	501
6.944	57076						6.944	57076						6.944	57076							228.967	752
6.95467	36478						6.95467	36478						6.95467	36478							228.97	752
6.96533	23456						6.96533	23456						6.96533	23456							228.972	1003
6.976	15197						6.976	15197						6.976	15197							228.974	501
6.98667	9946						6.98667	9946						6.98667	9946							228.978	1254
6.99733	6597						6.99733	6597						6.99733	6597							230.947	1496
7.008	4455						7.008	4455						7.008	4455							230.953	502
7.01867	3078						7.01867	3078						7.01867	3078							230.961	502
7.02933	2179						7.02933	2179						7.02933	2179							241.255	502
7.04	1570						7.04	1570						7.04	1570							243.024	502
7.05067	1127						7.05067	1127						7.05067	1127							243.028	502
7.06133	790						7.06133	790						7.06133	790							243.031	1391
7.072	523						7.072	523						7.072	523							243.035	502
7.08267	304						7.08267	304						7.08267	304							245.039	502
7.09333	125						7.09333	125						7.09333	125							245.045	502
7.104	-21						7.104	-21						7.104	-21							246.05	502
7.11467	-157						7.11467	-157						7.11467	-157							246.224	502
7.12533	-291						7.12533	-291						7.12533	-291							248.911	502
7.136	-410						7.136	-410						7.136	-410							248.96	1001
7.14667	-507						7.14667	-507						7.14667	-507							248.962	1531
7.15733	-581						7.15733	-581						7.15733	-581							248.964	751
7.168	-637						7.168	-637						7.168	-637							248.967	1331
7.17867	-681						7.17867	-681						7.17867	-681							248.969	3050
7.18933	-716						7.18933	-716						7.18933	-716							248.971	4638
7.2	-737						7.2	-737						7.2	-737							248.973	6851
7.21067	-722						7.21067	-722						7.21067	-722							248.975	4847
7.22133	-652						7.22133	-652						7.22133	-652							248.978	3950
7.232	-533						7.232	-533						7.232	-533							248.98	3093
7.24267	-405						7.24267	-405						7.24267	-405							248.982	1251
7.25333	-298						7.25333	-298						7.25333	-298							248.984	500
7.264	-180						7.264	-180						7.264	-180							248.987	500
7.27467	-35						7.27467	-35						7.27467	-35							248.991	500
7.28533	35						7.28533	35						7.28533	35							248.993	500
7.296	-37						7.296	-37						7.296	-37							249.977	502
7.30667	-174						7.30667	-174						7.30667	-174							251.106	502
7.31733	-288						7.31733	-288						7.31733	-288							254.173	502
7.328	-389						7.328	-389						7.328	-389							254.947	496
7.33867	-498						7.33867	-498						7.33867	-498							254.95	496
7.34933	-594						7.34933	-594						7.34933	-594							254.952	1239
7.36	-641						7.36	-641						7.36	-641							254.954	1368
7.37067	-602						7.37067	-602						7.37067	-602							254.956	1959
7.38133	-492						7.38133	-492						7.38133	-492							254.959	2807
7.392	-369						7.392	-369						7.392	-369							254.961	7234
7.40267	-278						7.40267	-278						7.40267	-278							254.963	11774
7.41333	-257						7.41333	-257						7.41333	-257							254.965	13203
7.424	-327						7.424	-327						7.424	-327							254.968	19130
7.43467	-443						7.43467	-443						7.43467	-443							254.97	18883
7.44533	-548						7.44533	-548						7.44533	-548							254.972	13625
7.456	-619						7.456	-619						7.456	-619							254.974	8724
7.46667	-660						7.46667	-660						7.46667	-660							254.977	5725
7.47733	-675						7.47733	-675						7.47733	-675							254.979	2971
7.488	-672						7.488	-672						7.488	-672							254.981	7061
7.49867	-574						7.49867	-574						7.49867	-574							254.983	1493
7.50933	11124	7.50933		438			7.50933	438						7.50933	11124							254.985	743
7.52	58565	7.52		5311			7.52	5311						7.52	58565							254.988	990
7.53067	166638	7.53067		17805			7.53067	17805						7.53067	166638							254.99	743
7.54133	294309	7.54133		35375			7.54133	35375						7.54133	294309							254.994	495
7.552	347365	7.552		46522			7.552	46522						7.552	347365							254.997	743
7.56267	302003	7.56267		44090			7.56267	44090						7.56267	302003							255.017	750
7.57333	218226	7.57333		33502			7.57333	33502						7.57333	218226							255.019	751
7.584	145019	7.584		22686			7.584	22686						7.584	145019							255.021	501
7.59467	93963	7.59467		14663			7.59467	14663						7.59467	93963							255.024	1317
7.60533	60750	7.60533		9311			7.60533	9311						7.60533	60750							255.026	1709
7.616	39546	7.616		5866			7.616	5866						7.616	39546							255.028	1003
7.62667	26141	7.62667		3700			7.62667	3700						7.62667	26141							255.03	1254
7.63733	17679	7.63733		2358			7.63733	2358						7.63733	17679							255.033	1254
7.648	12186	7.648		1479			7.648	1479						7.648	12186							255.035	502
7.65867	8460	7.65867		834			7.65867	834						7.65867	8460							255.037	502
7.66933	5902	7.66933		345			7.66933	345						7.66933	5902							255.039	752
7.68	-7						7.68	-7						7.68	-7							255.044	1003
7.69067	-250						7.69067	-250						7.69067	-250							255.066	502
7.70133	-423						7.70133	-423						7.70133	-423							255.963	502
7.712	-553						7.712	-553						7.712	-553							255.966	1004
7.72267	-656						7.72267	-656						7.72267	-656							255.968	2341
7.73333	-738						7.73333	-738						7.73333	-738							255.97	1562
7.744	-804						7.744	-804						7.744	-804							255.972	1255
7.75467	-858						7.75467	-858						7.75467	-858							255.975	1004
7.76533	-891						7.76533	-891						7.76533	-891							255.977	502
7.776	-884						7.776	-884						7.776	-884							255.979	1004
7.78667	-842						7.78667	-842						7.78667	-842							255.988	502
7.79733	-807						7.79733	-807						7.79733	-807							256.026	1005
7.808	-807						7.808	-807						7.808	-807							256.031	502
7.81867	-809						7.81867	-809						7.81867	-809							256.035	502
7.82933	-792						7.82933	-792						7.82933	-792							257.353	502
7.84	-795						7.84	-795						7.84	-795							259.017	502
7.85067	-840						7.85067	-840						7.85067	-840							260.344	502
7.86133	-853						7.86133	-853						7.86133	-853							261.364	502
7.872	-686						7.872	-686						7.872	-686							262.593	502
7.88267	-284						7.88267	-284						7.88267	-284							262.868	502
7.89333	128						7.89333	128						7.89333	128							263.103	502
7.904	240						7.904	240						7.904	240							263.77	502
7.91467	25						7.91467	25						7.91467	25							264.005	502
7.92533	-309						7.92533	-309						7.92533	-309							264.032	502
7.936	-578						7.936	-578						7.936	-578							264.959	502
7.94667	-712						7.94667	-712						7.94667	-712							265.103	502
7.95733	-731						7.95733	-731						7.95733	-731							265.306	502
7.968	-720						7.968	-720						7.968	-720							265.608	502
7.97867	-754						7.97867	-754						7.97867	-754							265.981	502
7.98933	-843						7.98933	-843						7.98933	-843							266.018	502
8	-957						8	-957						8	-957							266.095	502
8.01067	-1063						8.01067	-1063						8.01067	-1063							266.164	502
8.02133	-1146						8.02133	-1146						8.02133	-1146							267.044	502
8.032	-1207						8.032	-1207						8.032	-1207							267.473	502
8.04267	-1250						8.04267	-1250						8.04267	-1250							269.255	502
8.05333	-1282						8.05333	-1282						8.05333	-1282							269.278	502
8.064	-1306						8.064	-1306						8.064	-1306							269.858	502
8.07467	-1324						8.07467	-1324						8.07467	-1324							269.881	502
8.08533	-1339						8.08533	-1339						8.08533	-1339							270.01	502
8.096	-1353						8.096	-1353						8.096	-1353							270.936	1004
8.10667	-1367						8.10667	-1367						8.10667	-1367							270.938	1004
8.11733	-1380						8.11733	-1380						8.11733	-1380							270.941	1004
8.128	-1391						8.128	-1391						8.128	-1391							270.943	1004
8.13867	-1399						8.13867	-1399						8.13867	-1399							270.945	502
8.14933	-1407						8.14933	-1407						8.14933	-1407							270.947	502
8.16	-1415						8.16	-1415						8.16	-1415							270.952	502
8.17067	-1419						8.17067	-1419						8.17067	-1419							270.966	502
8.18133	-1411						8.18133	-1411						8.18133	-1411							270.989	501
8.192	-1390						8.192	-1390						8.192	-1390							271.017	1503
8.20267	-1360						8.20267	-1360						8.20267	-1360							271.019	1533
8.21333	-1333						8.21333	-1333						8.21333	-1333							271.021	3050
8.224	-1325						8.224	-1325						8.224	-1325							271.024	2337
8.23467	-1341						8.23467	-1341						8.23467	-1341							271.026	1867
8.24533	-1372						8.24533	-1372						8.24533	-1372							271.028	3598
8.256	-1409						8.256	-1409						8.256	-1409							271.031	1373
8.26667	-1441						8.26667	-1441						8.26667	-1441							271.033	1713
8.27733	-1466						8.27733	-1466						8.27733	-1466							271.035	1002
8.288	-1486						8.288	-1486						8.288	-1486							271.038	752
8.29867	-1501						8.29867	-1501						8.29867	-1501							271.044	501
8.30933	-1511						8.30933	-1511						8.30933	-1511							271.049	752
8.32	-1517						8.32	-1517						8.32	-1517							271.287	502
8.33067	-1519						8.33067	-1519						8.33067	-1519							271.636	502
8.34133	-1519						8.34133	-1519						8.34133	-1519							272.02	753
8.352	-1522						8.352	-1522						8.352	-1522							272.023	502
8.36267	-1528						8.36267	-1528						8.36267	-1528							272.027	1004
8.37333	-1539						8.37333	-1539						8.37333	-1539							272.03	1004
8.384	-1551						8.384	-1551						8.384	-1551							272.032	1004
8.39467	-1562						8.39467	-1562						8.39467	-1562							272.043	502
8.40533	-1571						8.40533	-1571						8.40533	-1571							272.046	502
8.416	-1579						8.416	-1579						8.416	-1579							272.882	502
8.42667	-1584						8.42667	-1584						8.42667	-1584							273.026	502
8.43733	-1590						8.43733	-1590						8.43733	-1590							273.035	502
8.448	-1595						8.448	-1595						8.448	-1595							273.037	1004
8.45867	-1600						8.45867	-1600						8.45867	-1600							273.04	753
8.46933	-1604						8.46933	-1604						8.46933	-1604							273.044	502
8.48	-1608						8.48	-1608						8.48	-1608							273.047	502
8.49067	-1613						8.49067	-1613						8.49067	-1613							274.014	502
8.50133	-1618						8.50133	-1618						8.50133	-1618							275.384	502
8.512	-1624						8.512	-1624						8.512	-1624							276.863	502
8.52267	-1629						8.52267	-1629						8.52267	-1629							278.919	502
8.53333	-1635						8.53333	-1635						8.53333	-1635							279.222	754
8.544	-1640						8.544	-1640						8.544	-1640							280.203	502
8.55467	-1643						8.55467	-1643						8.55467	-1643							280.344	502
8.56533	-1647						8.56533	-1647						8.56533	-1647							281.574	502
8.576	-1651						8.576	-1651						8.576	-1651							281.84	502
8.58667	-1654						8.58667	-1654						8.58667	-1654							283.019	502
8.59733	-1656						8.59733	-1656						8.59733	-1656							283.029	502
8.608	-1660						8.608	-1660						8.608	-1660							283.045	502
8.61867	-1663						8.61867	-1663						8.61867	-1663							284.461	502
8.62933	-1666						8.62933	-1666						8.62933	-1666							286.035	502
8.64	-1669						8.64	-1669						8.64	-1669							290.938	502
8.65067	-1673						8.65067	-1673						8.65067	-1673							293.887	502
8.66133	-1675						8.66133	-1675						8.66133	-1675							294.315	502
8.672	-1677						8.672	-1677						8.672	-1677							298.013	502
8.68267	-1679						8.68267	-1679						8.68267	-1679							299.007	1252
8.69333	-1680						8.69333	-1680						8.69333	-1680							299.009	1252
8.704	-1682						8.704	-1682						8.704	-1682							299.012	1422
8.71467	-1684						8.71467	-1684						8.71467	-1684							299.014	1831
8.72533	-1685						8.72533	-1685						8.72533	-1685							299.017	3242
8.736	-1687						8.736	-1687						8.736	-1687							299.019	3525
8.74667	-1689						8.74667	-1689						8.74667	-1689							299.021	2465
8.75733	-1692						8.75733	-1692						8.75733	-1692							299.024	2231
8.768	-1694						8.768	-1694						8.768	-1694							299.026	1625
8.77867	-1693						8.77867	-1693						8.77867	-1693							299.029	1441
8.78933	-1692						8.78933	-1692						8.78933	-1692							299.031	501
8.8	-1693						8.8	-1693						8.8	-1693							299.034	1002
8.81067	-1695						8.81067	-1695						8.81067	-1695							299.046	501
8.82133	-1696						8.82133	-1696						8.82133	-1696							299.048	501
8.832	-1697						8.832	-1697						8.832	-1697							299.053	501
8.84267	-1698						8.84267	-1698						8.84267	-1698							299.08	502
8.85333	-1699						8.85333	-1699						8.85333	-1699							299.089	502
8.864	-1699						8.864	-1699						8.864	-1699							299.952	502
8.87467	-1698						8.87467	-1698						8.87467	-1698							300.007	983
8.88533	-1698						8.88533	-1698						8.88533	-1698							300.01	983
8.896	-1698						8.896	-1698						8.896	-1698							300.012	2024
8.90667	-1699						8.90667	-1699						8.90667	-1699							300.015	1920
8.91733	-1700						8.91733	-1700						8.91733	-1700							300.017	4214
8.928	-1702						8.928	-1702						8.928	-1702							300.02	7915
8.93867	-1704						8.93867	-1704						8.93867	-1704							300.022	13008
8.94933	-1706						8.94933	-1706						8.94933	-1706							300.024	29465
8.96	-1706						8.96	-1706						8.96	-1706							300.027	33552
8.97067	-1705						8.97067	-1705						8.97067	-1705							300.029	26885
8.98133	-1704						8.98133	-1704						8.98133	-1704							300.032	25288
8.992	-1703						8.992	-1703						8.992	-1703							300.034	17995
9.00267	-1702						9.00267	-1702						9.00267	-1702							300.037	15431
9.01333	-1700						9.01333	-1700						9.01333	-1700							300.039	4911
9.024	-1699						9.024	-1699						9.024	-1699							300.041	5562
9.03467	-1698						9.03467	-1698						9.03467	-1698							300.044	1897
9.04533	-1698						9.04533	-1698						9.04533	-1698							300.046	1766
9.056	-1697						9.056	-1697						9.056	-1697							300.049	2456
9.06667	-1696						9.06667	-1696						9.06667	-1696							300.051	1760
9.07733	-1693						9.07733	-1693						9.07733	-1693							300.054	1239
9.088	-1691						9.088	-1691						9.088	-1691							300.056	737
9.09867	-1690						9.09867	-1690						9.09867	-1690							300.058	491
9.10933	-1690						9.10933	-1690						9.10933	-1690							300.061	982
9.12	-1692						9.12	-1692						9.12	-1692							300.066	492
9.13067	-1695						9.13067	-1695						9.13067	-1695							300.078	497
9.14133	-1698						9.14133	-1698						9.14133	-1698							300.088	501
9.152	-1700						9.152	-1700						9.152	-1700							300.09	501
9.16267	-1702						9.16267	-1702						9.16267	-1702							300.092	1003
9.17333	-1704						9.17333	-1704						9.17333	-1704							300.097	753
9.184	-1707						9.184	-1707						9.184	-1707							300.1	1004
9.19467	-1709						9.19467	-1709						9.19467	-1709							300.105	502
9.20533	-1710						9.20533	-1710						9.20533	-1710							301.012	957
9.216	-1711						9.216	-1711						9.216	-1711							301.015	718
9.22667	-1711						9.22667	-1711						9.22667	-1711							301.017	1277
9.23733	-1712						9.23733	-1712						9.23733	-1712							301.019	2283
9.248	-1713						9.248	-1713						9.248	-1713							301.022	7391
9.25867	-1714						9.25867	-1714						9.25867	-1714							301.024	6343
9.26933	-1714						9.26933	-1714						9.26933	-1714							301.027	10134
9.28	-1714						9.28	-1714						9.28	-1714							301.029	36070
9.29067	-1714						9.29067	-1714						9.29067	-1714							301.032	46614
9.30133	-1715						9.30133	-1715						9.30133	-1715							301.034	86147
9.312	-1716						9.312	-1716						9.312	-1716							301.036	76452
9.32267	-1715						9.32267	-1715						9.32267	-1715							301.039	70616
9.33333	-1715						9.33333	-1715						9.33333	-1715							301.041	60899
9.344	-1714						9.344	-1714						9.344	-1714							301.044	24609
9.35467	-1712						9.35467	-1712						9.35467	-1712							301.046	12926
9.36533	-1710						9.36533	-1710						9.36533	-1710							301.049	16474
9.376	-1710						9.376	-1710						9.376	-1710							301.051	7049
9.38667	-1710						9.38667	-1710						9.38667	-1710							301.054	8937
9.39733	-1710						9.39733	-1710						9.39733	-1710							301.056	3633
9.408	-1711						9.408	-1711						9.408	-1711							301.058	1196
9.41867	-1712						9.41867	-1712						9.41867	-1712							301.061	1386
9.42933	-1714						9.42933	-1714						9.42933	-1714							301.063	1196
9.44	-1715						9.44	-1715						9.44	-1715							301.066	478
9.45067	-1717						9.45067	-1717						9.45067	-1717							301.068	718
9.46133	-1717						9.46133	-1717						9.46133	-1717							301.071	1197
9.472	-1718						9.472	-1718						9.472	-1718							301.083	487
9.48267	-1718						9.48267	-1718						9.48267	-1718							301.095	500
9.49333	-1717						9.49333	-1717						9.49333	-1717							301.899	754
9.504	-1717						9.504	-1717						9.504	-1717							302.014	497
9.51467	-1719						9.51467	-1719						9.51467	-1719							302.016	497
9.52533	-1719						9.52533	-1719						9.52533	-1719							302.023	1299
9.536	-1719						9.536	-1719						9.536	-1719							302.026	2225
9.54667	-1719						9.54667	-1719						9.54667	-1719							302.028	3070
9.55733	-1719						9.55733	-1719						9.55733	-1719							302.031	3281
9.568	-1719						9.568	-1719						9.568	-1719							302.033	6674
9.57867	-1720						9.57867	-1720						9.57867	-1720							302.036	9239
9.58933	-1720						9.58933	-1720						9.58933	-1720							302.038	10063
9.6	-1720						9.6	-1720						9.6	-1720							302.04	15302
9.61067	-1720						9.61067	-1720						9.61067	-1720							302.043	13457
9.62133	-1720						9.62133	-1720						9.62133	-1720							302.045	3855
9.632	-1721						9.632	-1721						9.632	-1721							302.048	7454
9.64267	-1722						9.64267	-1722						9.64267	-1722							302.05	1728
9.65333	-1722						9.65333	-1722						9.65333	-1722							302.053	2982
9.664	-1721						9.664	-1721						9.664	-1721							302.055	3643
9.67467	-1721						9.67467	-1721						9.67467	-1721							302.058	1243
9.68533	-1720						9.68533	-1720						9.68533	-1720							302.06	994
9.696	-1719						9.696	-1719						9.696	-1719							302.062	746
9.70667	-1718						9.70667	-1718						9.70667	-1718							302.067	746
9.71733	-1717						9.71733	-1717						9.71733	-1717							302.07	497
9.728	-1718						9.728	-1718						9.728	-1718							302.072	497
9.73867	-1718						9.73867	-1718						9.73867	-1718							302.087	499
9.74933	-1719						9.74933	-1719						9.74933	-1719							302.265	754
9.76	-1719						9.76	-1719						9.76	-1719							302.416	502
9.77067	-1718						9.77067	-1718						9.77067	-1718							302.904	502
9.78133	-1718						9.78133	-1718						9.78133	-1718							303.024	752
9.792	-1718						9.792	-1718						9.792	-1718							303.029	1270
9.80267	-1718						9.80267	-1718						9.80267	-1718							303.031	1383
9.81333	-1718						9.81333	-1718						9.81333	-1718							303.034	1253
9.824	-1718						9.824	-1718						9.824	-1718							303.036	1913
9.83467	-1718						9.83467	-1718						9.83467	-1718							303.039	1884
9.84533	-1719						9.84533	-1719						9.84533	-1719							303.041	3678
9.856	-1717						9.856	-1717						9.856	-1717							303.044	1605
9.86667	-1715						9.86667	-1715						9.86667	-1715							303.046	1253
9.87733	-1714						9.87733	-1714						9.87733	-1714							303.049	1344
9.888	-1713						9.888	-1713						9.888	-1713							303.051	1433
9.89867	-1712						9.89867	-1712						9.89867	-1712							304.024	502
9.90933	-1712						9.90933	-1712						9.90933	-1712							304.034	502
9.92	-1712						9.92	-1712						9.92	-1712							304.039	502
9.93067	-1713						9.93067	-1713						9.93067	-1713							304.041	502
9.94133	-1714						9.94133	-1714						9.94133	-1714							304.044	753
9.952	-1715						9.952	-1715						9.952	-1715							304.046	502
9.96267	-1715						9.96267	-1715						9.96267	-1715							304.063	502
9.97333	-1715						9.97333	-1715						9.97333	-1715							304.766	502
9.984	-1715						9.984	-1715						9.984	-1715							305.889	502
9.99467	-1715						9.99467	-1715						9.99467	-1715							310.523	502
10.0053	-1715						10.0053	-1715						10.0053	-1715							310.956	502
10.016	-1715						10.016	-1715						10.016	-1715							311.023	502
10.0267	-1714						10.0267	-1714						10.0267	-1714							313.038	502
10.0373	-1714						10.0373	-1714						10.0373	-1714							313.634	502
10.048	-1714						10.048	-1714						10.048	-1714							314.054	502
10.0587	-1713						10.0587	-1713						10.0587	-1713							315.008	502
10.0693	-1712						10.0693	-1712						10.0693	-1712							315.015	1256
10.08	-1711						10.08	-1711						10.08	-1711							315.975	502
10.0907	-1709						10.0907	-1709						10.0907	-1709							316.02	502
10.1013	-1708						10.1013	-1708						10.1013	-1708							316.022	502
10.112	-1708						10.112	-1708						10.112	-1708							316.736	502
10.1227	-1709						10.1227	-1709						10.1227	-1709							316.933	1004
10.1333	-1709						10.1333	-1709						10.1333	-1709							316.936	1004
10.144	-1709						10.144	-1709						10.144	-1709							316.938	502
10.1547	-1708						10.1547	-1708						10.1547	-1708							317.023	502
10.1653	-1709						10.1653	-1709						10.1653	-1709							317.026	1004
10.176	-1711						10.176	-1711						10.176	-1711							317.028	502
10.1867	-1712						10.1867	-1712						10.1867	-1712							317.031	753
10.1973	-1714						10.1973	-1714						10.1973	-1714							320.069	502
10.208	-1716						10.208	-1716						10.208	-1716							320.576	754
10.2187	-1717						10.2187	-1717						10.2187	-1717							320.958	502
10.2293	-1716						10.2293	-1716						10.2293	-1716							323.011	502
10.24	-1716						10.24	-1716						10.24	-1716							323.013	1255
10.2507	-1716						10.2507	-1716						10.2507	-1716							323.016	753
10.2613	-1717						10.2613	-1717						10.2613	-1717							323.018	1004
10.272	-1718						10.272	-1718						10.272	-1718							323.021	502
10.2827	-1719						10.2827	-1719						10.2827	-1719							323.023	753
10.2933	-1719						10.2933	-1719						10.2933	-1719							323.026	753
10.304	-1720						10.304	-1720						10.304	-1720							323.041	502
10.3147	-1720						10.3147	-1720						10.3147	-1720							323.505	502
10.3253	-1719						10.3253	-1719						10.3253	-1719							324.015	502
10.336	-1717						10.336	-1717						10.336	-1717							328.55	502
10.3467	-1716						10.3467	-1716						10.3467	-1716							329.951	502
10.3573	-1713						10.3573	-1713						10.3573	-1713							331.004	502
10.368	-1710						10.368	-1710						10.368	-1710							332.94	502
10.3787	-1709						10.3787	-1709						10.3787	-1709							336.735	502
10.3893	-1707						10.3893	-1707						10.3893	-1707							343.035	502
10.4	-1706						10.4	-1706						10.4	-1706							343.04	1470
10.4107	-1707						10.4107	-1707						10.4107	-1707							343.043	1255
10.4213	-1706						10.4213	-1706						10.4213	-1706							343.045	1493
10.432	-1705						10.432	-1705						10.432	-1705							343.048	1425
10.4427	-1706						10.4427	-1706						10.4427	-1706							343.05	1004
10.4533	-1706						10.4533	-1706						10.4533	-1706							343.056	1004
10.464	-1707						10.464	-1707						10.464	-1707							343.063	502
10.4747	-1707						10.4747	-1707						10.4747	-1707							344.044	502
10.4853	-1707						10.4853	-1707						10.4853	-1707							344.054	502
10.496	-1706						10.496	-1706						10.496	-1706							346.966	502
10.5067	-1705						10.5067	-1705						10.5067	-1705							349.018	502
10.5173	-1706						10.5173	-1706						10.5173	-1706							353.093	502
10.528	-1708						10.528	-1708						10.528	-1708							353.431	754
10.5387	-1707						10.5387	-1707						10.5387	-1707							361.121	502
10.5493	-1706						10.5493	-1706						10.5493	-1706							371.069	502
10.56	-1706						10.56	-1706						10.56	-1706							371.117	502
10.5707	-1707						10.5707	-1707						10.5707	-1707							373.05	754
10.5813	-1708						10.5813	-1708						10.5813	-1708							373.058	502
10.592	-1708						10.592	-1708						10.592	-1708							383.682	502
10.6027	-1708						10.6027	-1708						10.6027	-1708							384.98	502
10.6133	-1707						10.6133	-1707						10.6133	-1707							384.983	502
10.624	-1707						10.624	-1707						10.624	-1707							384.986	753
10.6347	-1708						10.6347	-1708						10.6347	-1708							384.989	502
10.6453	-1709						10.6453	-1709						10.6453	-1709							384.991	502
10.656	-1709						10.656	-1709						10.656	-1709							384.994	1826
10.6667	-1709						10.6667	-1709						10.6667	-1709							386.458	502
10.6773	-1711						10.6773	-1711						10.6773	-1711							388.975	502
10.688	-1711						10.688	-1711						10.688	-1711							393.079	502
10.6987	-1710						10.6987	-1710						10.6987	-1710							397.552	502
10.7093	-1711						10.7093	-1711						10.7093	-1711							426.958	1004
10.72	-1713						10.72	-1713						10.72	-1713							426.961	1004
10.7307	-1715						10.7307	-1715						10.7307	-1715							426.967	1255
10.7413	-1716						10.7413	-1716						10.7413	-1716							426.969	1004
10.752	-1716						10.752	-1716						10.752	-1716							426.975	1255
10.7627	-1714						10.7627	-1714						10.7627	-1714							426.978	1279
10.7733	-1714						10.7733	-1714						10.7733	-1714							433.081	502
10.784	-1714						10.784	-1714						10.784	-1714							435.086	753
10.7947	-1713						10.7947	-1713						10.7947	-1713							435.101	502
10.8053	-1714						10.8053	-1714						10.8053	-1714							435.104	502
10.816	-1714						10.816	-1714						10.816	-1714							435.657	502
10.8267	-1713						10.8267	-1713						10.8267	-1713							442.205	502
10.8373	-1714						10.8373	-1714						10.8373	-1714							445.075	754
10.848	-1715						10.848	-1715						10.848	-1715							448.914	500
10.8587	-1715						10.8587	-1715						10.8587	-1715							448.923	500
10.8693	-1714						10.8693	-1714						10.8693	-1714							448.929	1385
10.88	-1715						10.88	-1715						10.88	-1715							448.932	2085
10.8907	-1716						10.8907	-1716						10.8907	-1716							448.935	1802
10.9013	-1714						10.9013	-1714						10.9013	-1714							448.938	1826
10.912	-1713						10.912	-1713						10.912	-1713							448.941	2924
10.9227	-1712						10.9227	-1712						10.9227	-1712							448.944	6097
10.9333	-1712						10.9333	-1712						10.9333	-1712							448.947	5023
10.944	-1712						10.944	-1712						10.944	-1712							448.95	3468
10.9547	-1712						10.9547	-1712						10.9547	-1712							448.953	3581
10.9653	-1712						10.9653	-1712						10.9653	-1712							448.956	1921
10.976	-1711						10.976	-1711						10.976	-1711							448.959	1313
10.9867	-1711						10.9867	-1711						10.9867	-1711							448.962	2941
10.9973	-1711						10.9973	-1711						10.9973	-1711							448.965	500
11.008	-1711						11.008	-1711						11.008	-1711							448.971	500
11.0187	-1711						11.0187	-1711						11.0187	-1711							448.974	1000
11.0293	-1712						11.0293	-1712						11.0293	-1712							449.935	502
11.04	-1712						11.04	-1712						11.04	-1712							449.94	502
11.0507	-1713						11.0507	-1713						11.0507	-1713							449.943	1004
11.0613	-1714						11.0613	-1714						11.0613	-1714							449.949	753
11.072	-1716						11.072	-1716						11.072	-1716							449.952	1255
11.0827	-1716						11.0827	-1716						11.0827	-1716							449.955	1255
11.0933	-1717						11.0933	-1717						11.0933	-1717							449.958	1322
11.104	-1718						11.104	-1718						11.104	-1718							450.947	502
11.1147	-1718						11.1147	-1718						11.1147	-1718							451.314	1255
11.1253	-1718						11.1253	-1718						11.1253	-1718							451.323	502
11.136	-1719						11.136	-1719						11.136	-1719							451.326	753
11.1467	-1720						11.1467	-1720						11.1467	-1720							451.329	502
11.1573	-1720						11.1573	-1720						11.1573	-1720							451.332	1004
11.168	-1720						11.168	-1720						11.168	-1720							451.338	502
11.1787	-1720						11.1787	-1720						11.1787	-1720							451.344	502
11.1893	-1719						11.1893	-1719						11.1893	-1719							461.046	498
11.2	-1720						11.2	-1720						11.2	-1720							461.049	498
11.2107	-1720						11.2107	-1720						11.2107	-1720							461.052	1561
11.2213	-1720						11.2213	-1720						11.2213	-1720							461.055	1490
11.232	-1721						11.232	-1721						11.232	-1721							461.058	1600
11.2427	-1720						11.2427	-1720						11.2427	-1720							461.061	2884
11.2533	-1720						11.2533	-1720						11.2533	-1720							461.064	6477
11.264	-1721						11.264	-1721						11.264	-1721							461.067	8748
11.2747	-1722						11.2747	-1722						11.2747	-1722							461.07	9083
11.2853	-1721						11.2853	-1721						11.2853	-1721							461.073	11929
11.296	-1722						11.296	-1722						11.296	-1722							461.076	10779
11.3067	-1721						11.3067	-1721						11.3067	-1721							461.079	6904
11.3173	-1721						11.3173	-1721						11.3173	-1721							461.082	4304
11.328	-1721						11.328	-1721						11.328	-1721							461.085	1988
11.3387	-1720						11.3387	-1720						11.3387	-1720							461.088	2537
11.3493	-1720						11.3493	-1720						11.3493	-1720							461.091	1320
11.36	-1720						11.36	-1720						11.36	-1720							461.094	2431
11.3707	-1721						11.3707	-1721						11.3707	-1721							461.097	996
11.3813	-1720						11.3813	-1720						11.3813	-1720							461.106	498
11.392	-1719						11.392	-1719						11.392	-1719							461.109	747
11.4027	-1718						11.4027	-1718						11.4027	-1718							461.118	498
11.4133	-1717						11.4133	-1717						11.4133	-1717							461.597	749
11.424	-1717						11.424	-1717						11.424	-1717							461.603	499
11.4347	-1717						11.4347	-1717						11.4347	-1717							461.606	1605
11.4453	-1718						11.4453	-1718						11.4453	-1718							461.609	998
11.456	-1718						11.456	-1718						11.456	-1718							461.612	2196
11.4667	-1718						11.4667	-1718						11.4667	-1718							461.615	2291
11.4773	-1719						11.4773	-1719						11.4773	-1719							461.619	3384
11.488	-1719						11.488	-1719						11.488	-1719							461.622	3938
11.4987	-1718						11.4987	-1718						11.4987	-1718							461.625	3053
11.5093	-1716						11.5093	-1716						11.5093	-1716							461.628	6004
11.52	-1714						11.52	-1714						11.52	-1714							461.631	3091
11.5307	-1712						11.5307	-1712						11.5307	-1712							461.634	4862
11.5413	-1710						11.5413	-1710						11.5413	-1710							461.637	5347
11.552	-1709						11.552	-1709						11.552	-1709							461.64	4311
11.5627	-1707						11.5627	-1707						11.5627	-1707							461.643	2114
11.5733	-1707						11.5733	-1707						11.5733	-1707							461.646	3426
11.584	-1706						11.584	-1706						11.584	-1706							461.649	2043
11.5947	-1705						11.5947	-1705						11.5947	-1705							461.652	2116
11.6053	-1705						11.6053	-1705						11.6053	-1705							461.655	1876
11.616	-1704						11.616	-1704						11.616	-1704							461.658	1391
11.6267	-1703						11.6267	-1703						11.6267	-1703							461.661	1333
11.6373	-1703						11.6373	-1703						11.6373	-1703							461.664	1748
11.648	-1702						11.648	-1702						11.648	-1702							461.67	499
11.6587	-1703						11.6587	-1703						11.6587	-1703							461.673	499
11.6693	-1703						11.6693	-1703						11.6693	-1703							461.676	499
11.68	-1701						11.68	-1701						11.68	-1701							461.679	749
11.6907	-1700						11.6907	-1700						11.6907	-1700							461.694	501
11.7013	-1700						11.7013	-1700						11.7013	-1700							461.706	752
11.712	-1701						11.712	-1701						11.712	-1701							462.056	501
11.7227	-1701						11.7227	-1701						11.7227	-1701							462.059	751
11.7333	-1701						11.7333	-1701						11.7333	-1701							462.062	1363
11.744	-1701						11.744	-1701						11.744	-1701							462.065	1536
11.7547	-1702						11.7547	-1702						11.7547	-1702							462.068	1639
11.7653	-1703						11.7653	-1703						11.7653	-1703							462.071	2014
11.776	-1702						11.776	-1702						11.776	-1702							462.074	3569
11.7867	-1701						11.7867	-1701						11.7867	-1701							462.077	3442
11.7973	-1698						11.7973	-1698						11.7973	-1698							462.08	2962
11.808	-1697						11.808	-1697						11.808	-1697							462.083	3296
11.8187	-1699						11.8187	-1699						11.8187	-1699							462.086	2346
11.8293	-1700						11.8293	-1700						11.8293	-1700							462.089	1988
11.84	-1702						11.84	-1702						11.84	-1702							462.092	1295
11.8507	-1702						11.8507	-1702						11.8507	-1702							462.095	751
11.8613	-1703						11.8613	-1703						11.8613	-1703							462.098	1288
11.872	-1703						11.872	-1703						11.872	-1703							462.104	501
11.8827	-1702						11.8827	-1702						11.8827	-1702							462.143	502
11.8933	-1703						11.8933	-1703						11.8933	-1703							462.412	502
11.904	-1704						11.904	-1704						11.904	-1704							462.548	502
11.9147	-1704						11.9147	-1704						11.9147	-1704							462.569	753
11.9253	-1705						11.9253	-1705						11.9253	-1705							462.605	752
11.936	-1705						11.936	-1705						11.936	-1705							462.608	501
11.9467	-1705						11.9467	-1705						11.9467	-1705							462.611	501
11.9573	-1705						11.9573	-1705						11.9573	-1705							462.614	752
11.968	-1706						11.968	-1706						11.968	-1706							462.617	501
11.9787	-1707						11.9787	-1707						11.9787	-1707							462.62	1266
11.9893	-1708						11.9893	-1708						11.9893	-1708							462.623	1556
12	-1709						12	-1709						12	-1709							462.626	1359
12.0107	-1709						12.0107	-1709						12.0107	-1709							462.629	1341
12.0213	-1710						12.0213	-1710						12.0213	-1710							462.632	1643
12.032	-1712						12.032	-1712						12.032	-1712							462.635	2165
12.0427	-1711						12.0427	-1711						12.0427	-1711							462.638	1444
12.0533	-1710						12.0533	-1710						12.0533	-1710							462.641	1252
12.064	-1708						12.064	-1708						12.064	-1708							462.644	501
12.0747	-1709						12.0747	-1709						12.0747	-1709							462.647	751
12.0853	-1711						12.0853	-1711						12.0853	-1711							462.65	1252
12.096	-1711						12.096	-1711						12.096	-1711							462.653	501
12.1067	-1710						12.1067	-1710						12.1067	-1710							462.656	501
12.1173	-1711						12.1173	-1711						12.1173	-1711							462.659	501
12.128	-1712						12.128	-1712						12.128	-1712							462.662	501
12.1387	-1712						12.1387	-1712						12.1387	-1712							462.674	752
12.1493	-1712						12.1493	-1712						12.1493	-1712							462.677	501
12.16	-1712						12.16	-1712						12.16	-1712							462.683	752
12.1707	-1713						12.1707	-1713						12.1707	-1713							462.686	501
12.1813	-1713						12.1813	-1713						12.1813	-1713							462.689	501
12.192	-1712						12.192	-1712						12.192	-1712							462.693	1328
12.2027	-1713						12.2027	-1713						12.2027	-1713							462.702	502
12.2133	-1714						12.2133	-1714						12.2133	-1714							462.708	502
12.224	-1714						12.224	-1714						12.224	-1714							462.75	502
12.2347	-1714						12.2347	-1714						12.2347	-1714							462.768	502
12.2453	-1714						12.2453	-1714						12.2453	-1714							462.789	502
12.256	-1714						12.256	-1714						12.256	-1714							462.834	502
12.2667	-1713						12.2667	-1713						12.2667	-1713							462.853	502
12.2773	-1713						12.2773	-1713						12.2773	-1713							462.868	502
12.288	-1712						12.288	-1712						12.288	-1712							462.913	502
12.2987	-1713						12.2987	-1713						12.2987	-1713							463.034	430
12.3093	-1713						12.3093	-1713						12.3093	-1713							463.046	429
12.32	-1713						12.32	-1713						12.32	-1713							463.052	644
12.3307	-1714						12.3307	-1714						12.3307	-1714							463.055	644
12.3413	-1715						12.3413	-1715						12.3413	-1715							463.058	858
12.352	-1714						12.352	-1714						12.352	-1714							463.061	858
12.3627	-1715						12.3627	-1715						12.3627	-1715							463.064	5576
12.3733	-1714						12.3733	-1714						12.3733	-1714							463.067	12119
12.384	-1713						12.384	-1713						12.384	-1713							463.07	11246
12.3947	-1713						12.3947	-1713						12.3947	-1713							463.073	21578
12.4053	-1711						12.4053	-1711						12.4053	-1711							463.076	63818
12.416	-1710						12.416	-1710						12.416	-1710							463.079	166573
12.4267	-1711						12.4267	-1711						12.4267	-1711							463.082	415496
12.4373	-1711						12.4373	-1711						12.4373	-1711							463.085	682252
12.448	-1711						12.448	-1711						12.448	-1711							463.088	1155963
12.4587	-1712						12.4587	-1712						12.4587	-1712							463.091	1261612
12.4693	-1711						12.4693	-1711						12.4693	-1711							463.094	994453
12.48	-1711						12.48	-1711						12.48	-1711							463.097	716360
12.4907	-1711						12.4907	-1711						12.4907	-1711							463.1	375306
12.5013	-1710						12.5013	-1710						12.5013	-1710							463.103	261826
12.512	-1709						12.512	-1709						12.512	-1709							463.106	145740
12.5227	-1709						12.5227	-1709						12.5227	-1709							463.109	101728
12.5333	-1707						12.5333	-1707						12.5333	-1707							463.112	65833
12.544	-1705						12.544	-1705						12.544	-1705							463.115	29421
12.5547	-1704						12.5547	-1704						12.5547	-1704							463.118	23490
12.5653	-1704						12.5653	-1704						12.5653	-1704							463.121	10136
12.576	-1703						12.576	-1703						12.576	-1703							463.124	12298
12.5867	-1702						12.5867	-1702						12.5867	-1702							463.127	1563
12.5973	-1701						12.5973	-1701						12.5973	-1701							463.13	1073
12.608	-1699						12.608	-1699						12.608	-1699							463.133	858
12.6187	-1698						12.6187	-1698						12.6187	-1698							463.136	858
12.6293	-1696						12.6293	-1696						12.6293	-1696							463.145	430
12.64	-1692						12.64	-1692						12.64	-1692							463.151	437
12.6507	-1688						12.6507	-1688						12.6507	-1688							463.369	502
12.6613	-1686						12.6613	-1686						12.6613	-1686							463.614	502
12.672	-1684						12.672	-1684						12.672	-1684							463.623	502
12.6827	-1680						12.6827	-1680						12.6827	-1680							463.626	502
12.6933	-1675						12.6933	-1675						12.6933	-1675							463.71	502
12.704	-1672						12.704	-1672						12.704	-1672							463.713	753
12.7147	-1669						12.7147	-1669						12.7147	-1669							463.731	502
12.7253	-1666						12.7253	-1666						12.7253	-1666							463.786	502
12.736	-1661						12.736	-1661						12.736	-1661							463.807	1004
12.7467	-1656						12.7467	-1656						12.7467	-1656							463.831	502
12.7573	-1650						12.7573	-1650						12.7573	-1650							463.849	1004
12.768	-1644						12.768	-1644						12.768	-1644							463.855	502
12.7787	-1639						12.7787	-1639						12.7787	-1639							463.874	502
12.7893	-1633						12.7893	-1633						12.7893	-1633							463.892	502
12.8	-1628						12.8	-1628						12.8	-1628							463.943	502
12.8107	-1624						12.8107	-1624						12.8107	-1624							463.949	502
12.8213	-1618						12.8213	-1618						12.8213	-1618							464.049	681
12.832	-1612						12.832	-1612						12.832	-1612							464.052	454
12.8427	-1605						12.8427	-1605						12.8427	-1605							464.055	680
12.8533	-1597						12.8533	-1597						12.8533	-1597							464.061	453
12.864	-1589						12.864	-1589						12.864	-1589							464.064	1297
12.8747	-1582						12.8747	-1582						12.8747	-1582							464.067	2241
12.8853	-1575						12.8853	-1575						12.8853	-1575							464.07	4062
12.896	-1568						12.896	-1568						12.896	-1568							464.073	10651
12.9067	-1561						12.9067	-1561						12.9067	-1561							464.076	10686
12.9173	-1555						12.9173	-1555						12.9173	-1555							464.079	22185
12.928	-1548						12.928	-1548						12.928	-1548							464.082	41850
12.9387	-1538						12.9387	-1538						12.9387	-1538							464.085	89404
12.9493	-1531						12.9493	-1531						12.9493	-1531							464.088	157257
12.96	-1523						12.96	-1523						12.96	-1523							464.091	243324
12.9707	-1513						12.9707	-1513						12.9707	-1513							464.094	208802
12.9813	-1502						12.9813	-1502						12.9813	-1502							464.097	198660
12.992	-1492						12.992	-1492						12.992	-1492							464.1	121263
13.0027	-1483						13.0027	-1483						13.0027	-1483							464.103	102383
13.0133	-1474						13.0133	-1474						13.0133	-1474							464.106	51557
13.024	-1465						13.024	-1465						13.024	-1465							464.109	46830
13.0347	-1455						13.0347	-1455						13.0347	-1455							464.112	27627
13.0453	-1444						13.0453	-1444						13.0453	-1444							464.115	24947
13.056	-1433						13.056	-1433						13.056	-1433							464.118	13048
13.0667	-1422						13.0667	-1422						13.0667	-1422							464.121	18892
13.0773	-1411						13.0773	-1411						13.0773	-1411							464.124	9498
13.088	-1400						13.088	-1400						13.088	-1400							464.127	1847
13.0987	-1389						13.0987	-1389						13.0987	-1389							464.13	1131
13.1093	-1378						13.1093	-1378						13.1093	-1378							464.133	1143
13.12	-1367						13.12	-1367						13.12	-1367							464.137	1848
13.1307	-1354						13.1307	-1354						13.1307	-1354							464.14	1133
13.1413	-1341						13.1413	-1341						13.1413	-1341							464.143	1135
13.152	-1330						13.152	-1330						13.152	-1330							464.146	684
13.1627	-1317						13.1627	-1317						13.1627	-1317							464.149	459
13.1733	-1304						13.1733	-1304						13.1733	-1304							464.152	465
13.184	-1291						13.184	-1291						13.184	-1291							464.155	472
13.1947	-1278						13.1947	-1278						13.1947	-1278							464.158	480
13.2053	-1265						13.2053	-1265						13.2053	-1265							464.161	485
13.216	-1251						13.216	-1251						13.216	-1251							464.17	496
13.2267	-1236						13.2267	-1236						13.2267	-1236							464.294	502
13.2373	-1221						13.2373	-1221						13.2373	-1221							464.309	502
13.248	-1206						13.248	-1206						13.248	-1206							464.36	502
13.2587	-1192						13.2587	-1192						13.2587	-1192							464.381	502
13.2693	-1177						13.2693	-1177						13.2693	-1177							464.403	502
13.28	-1161						13.28	-1161						13.28	-1161							464.412	502
13.2907	-1144						13.2907	-1144						13.2907	-1144							464.418	753
13.3013	-1128						13.3013	-1128						13.3013	-1128							464.436	502
13.312	-1112						13.312	-1112						13.312	-1112							464.457	753
13.3227	-1096						13.3227	-1096						13.3227	-1096							464.469	502
13.3333	-1078						13.3333	-1078						13.3333	-1078							464.472	502
13.344	-1061						13.344	-1061						13.344	-1061							464.505	502
13.3547	-1045						13.3547	-1045						13.3547	-1045							464.511	753
13.3653	-1029						13.3653	-1029						13.3653	-1029							464.518	502
13.376	-1009						13.376	-1009						13.376	-1009							464.554	502
13.3867	-989						13.3867	-989						13.3867	-989							464.605	502
13.3973	-971						13.3973	-971						13.3973	-971							464.62	502
13.408	-953						13.408	-953						13.408	-953							464.663	753
13.4187	-932						13.4187	-932						13.4187	-932							464.669	502
13.4293	-912						13.4293	-912						13.4293	-912							464.672	753
13.44	-894						13.44	-894						13.44	-894							464.675	753
13.4507	-874						13.4507	-874						13.4507	-874							464.705	502
13.4613	-855						13.4613	-855						13.4613	-855							464.738	502
13.472	-834						13.472	-834						13.472	-834							464.772	502
13.4827	-813						13.4827	-813						13.4827	-813							464.802	502
13.4933	-793						13.4933	-793						13.4933	-793							464.811	753
13.504	-774						13.504	-774						13.504	-774							464.826	502
13.5147	-753						13.5147	-753						13.5147	-753							464.841	502
13.5253	-733						13.5253	-733						13.5253	-733							464.844	502
13.536	-712						13.536	-712						13.536	-712							464.85	502
13.5467	-691						13.5467	-691						13.5467	-691							464.856	502
13.5573	-670						13.5573	-670						13.5573	-670							464.859	502
13.568	-650						13.568	-650						13.568	-650							464.865	502
13.5787	-630						13.5787	-630						13.5787	-630							464.878	753
13.5893	-610						13.5893	-610						13.5893	-610							464.908	753
13.6	-590						13.6	-590						13.6	-590							464.911	753
13.6107	-569						13.6107	-569						13.6107	-569							464.917	502
13.6213	-549						13.6213	-549						13.6213	-549							464.926	502
13.632	-530						13.632	-530						13.632	-530							464.932	502
13.6427	-513						13.6427	-513						13.6427	-513							464.944	753
13.6533	-496						13.6533	-496						13.6533	-496							464.956	502
13.664	-478						13.664	-478						13.664	-478							464.974	502
13.6747	-461						13.6747	-461						13.6747	-461							464.999	502
13.6853	-444						13.6853	-444						13.6853	-444							465.008	502
13.696	-427						13.696	-427						13.696	-427							465.02	1002
13.7067	-411						13.7067	-411						13.7067	-411							465.026	749
13.7173	-394						13.7173	-394						13.7173	-394							465.044	489
13.728	-380						13.728	-380						13.728	-380							465.059	731
13.7387	-365						13.7387	-365						13.7387	-365							465.062	974
13.7493	-352						13.7493	-352						13.7493	-352							465.065	1640
13.76	-337						13.76	-337						13.76	-337							465.068	1484
13.7707	-322						13.7707	-322						13.7707	-322							465.071	1301
13.7813	-308						13.7813	-308						13.7813	-308							465.074	2798
13.792	-297						13.792	-297						13.792	-297							465.077	3590
13.8027	-285						13.8027	-285						13.8027	-285							465.08	5667
13.8133	-274						13.8133	-274						13.8133	-274							465.083	12396
13.824	-263						13.824	-263						13.824	-263							465.086	16919
13.8347	-253						13.8347	-253						13.8347	-253							465.089	27633
13.8453	-244						13.8453	-244						13.8453	-244							465.092	27051
13.856	-234						13.856	-234						13.856	-234							465.095	43918
13.8667	-225						13.8667	-225						13.8667	-225							465.098	48065
13.8773	-217						13.8773	-217						13.8773	-217							465.101	30583
13.888	-209						13.888	-209						13.888	-209							465.104	19613
13.8987	-201						13.8987	-201						13.8987	-201							465.108	12218
13.9093	-191						13.9093	-191						13.9093	-191							465.111	11921
13.92	-184						13.92	-184						13.92	-184							465.114	5798
13.9307	-178						13.9307	-178						13.9307	-178							465.117	2793
13.9413	-173						13.9413	-173						13.9413	-173							465.12	3340
13.952	-166						13.952	-166						13.952	-166							465.123	2223
13.9627	-159						13.9627	-159						13.9627	-159							465.126	1218
13.9733	-153						13.9733	-153						13.9733	-153							465.129	1269
13.984	-148						13.984	-148						13.984	-148							465.132	1218
13.9947	-144						13.9947	-144						13.9947	-144							465.135	975
14.0053	-138						14.0053	-138						14.0053	-138							465.141	488
14.016	-133						14.016	-133						14.016	-133							465.147	489
																						465.15	490
																						465.159	497
																						465.162	498
																						465.168	750
																						465.177	501
																						465.195	502
																						465.229	502
																						465.25	502
																						465.265	502
																						465.28	502
																						465.286	502
																						465.344	753
																						465.362	1004
																						465.377	502
																						465.398	502
																						465.419	502
																						465.437	502
																						465.44	502
																						465.444	502
																						465.459	753
																						465.465	502
																						465.483	502
																						465.495	502
																						465.498	502
																						465.577	502
																						465.58	1004
																						465.595	753
																						465.598	502
																						465.601	1004
																						465.646	502
																						465.658	502
																						465.665	502
																						465.668	502
																						465.695	502
																						465.698	502
																						465.707	502
																						465.728	502
																						465.737	502
																						465.74	502
																						465.752	502
																						465.761	502
																						465.777	502
																						465.807	502
																						465.81	502
																						465.816	502
																						465.819	502
																						465.837	502
																						465.883	502
																						465.919	502
																						465.925	502
																						465.928	753
																						465.94	502
																						465.946	502
																						465.952	502
																						465.961	502
																						465.973	502
																						465.983	502
																						465.989	502
																						466.019	502
																						466.031	501
																						466.043	500
																						466.049	499
																						466.07	499
																						466.073	998
																						466.076	1247
																						466.083	1788
																						466.086	2338
																						466.089	2516
																						466.092	8386
																						466.095	7399
																						466.098	6038
																						466.101	6505
																						466.104	5668
																						466.107	5091
																						466.11	2057
																						466.113	2003
																						466.116	1719
																						466.119	748
																						466.122	998
																						466.125	748
																						466.128	748
																						466.131	1247
																						466.146	499
																						466.152	750
																						466.17	502
																						466.189	502
																						466.192	753
																						466.255	502
																						466.264	502
																						466.276	502
																						466.331	502
																						466.34	502
																						466.349	502
																						466.355	502
																						466.379	502
																						466.383	1004
																						466.395	502
																						466.404	502
																						466.428	502
																						466.44	502
																						466.443	502
																						466.446	502
																						466.455	502
																						466.458	502
																						466.486	502
																						466.507	502
																						466.519	502
																						466.549	502
																						466.564	753
																						466.592	753
																						466.604	502
																						466.64	502
																						466.643	502
																						466.655	502
																						466.674	753
																						466.719	502
																						466.731	502
																						466.734	502
																						466.758	502
																						466.764	753
																						466.837	502
																						466.84	753
																						466.852	502
																						466.874	502
																						466.898	502
																						466.946	502
																						466.949	753
																						467.01	502
																						467.08	752
																						467.083	752
																						467.086	752
																						467.089	752
																						467.092	1478
																						467.095	1332
																						467.098	1509
																						467.101	1254
																						467.104	2183
																						467.107	752
																						467.113	1003
																						467.116	501
																						467.137	501
																						467.144	502
																						467.177	502
																						467.213	502
																						467.274	502
																						467.319	502
																						467.335	502
																						467.365	502
																						467.38	502
																						467.386	502
																						467.407	502
																						467.465	502
																						467.505	502
																						467.52	502
																						467.55	753
																						467.556	502
																						467.562	502
																						467.69	502
																						467.708	502
																						467.735	502
																						467.741	753
																						467.75	502
																						467.756	502
																						467.802	502
																						467.866	502
																						467.905	502
																						467.954	502
																						467.978	502
																						467.996	502
																						468.051	502
																						468.057	502
																						468.069	502
																						468.093	502
																						468.166	502
																						468.212	753
																						468.245	502
																						468.266	502
																						468.297	1255
																						468.312	1414
																						468.394	502
																						468.412	502
																						468.433	502
																						468.473	502
																						468.476	502
																						468.525	502
																						468.546	502
																						468.607	502
																						468.652	502
																						468.67	502
																						468.689	502
																						468.749	502
																						468.78	502
																						468.795	502
																						468.807	753
																						468.841	502
																						468.898	502
																						468.901	753
																						468.992	502
																						469.068	502
																						469.233	502
																						469.269	502
																						469.306	502
																						469.321	502
																						469.418	502
																						469.421	502
																						469.5	502
																						469.506	502
																						469.534	502
																						469.543	502
																						469.601	753
																						469.61	502
																						469.658	502
																						469.689	502
																						469.746	502
																						469.792	502
																						469.823	502
																						469.838	502
																						469.914	502
																						469.938	502
																						470.096	502
																						470.121	502
																						470.169	502
																						470.221	502
																						470.248	502
																						470.285	502
																						470.318	502
																						470.419	753
																						470.446	502
																						470.489	502
																						470.693	502
																						470.702	502
																						470.769	502
																						470.842	502
																						470.873	502
																						470.882	502
																						471.028	502
																						471.049	502
																						471.262	502
																						471.372	1005
																						471.454	502
																						471.543	502
																						471.683	502
																						471.796	502
																						471.936	502
																						472.335	502
																						472.415	502
																						472.427	502
																						472.5	502
																						472.616	502
																						472.903	502
																						472.939	502
																						472.967	502
																						473.171	502
																						473.229	502
																						474.048	502
																						474.155	502
																						474.357	502
																						474.564	502
																						474.696	502
																						475.396	754
																						475.464	502
																						476.269	502
																						476.771	502
																						477.056	753
																						477.059	1004
																						477.062	502
																						477.065	753
																						477.068	1255
																						477.071	502
																						477.075	502
																						477.084	502
																						477.59	502
																						477.596	502
																						478.059	502
																						478.065	1004
																						478.068	1004
																						478.071	502
																						478.077	753
																						478.08	502
																						479.047	500
																						479.057	500
																						479.06	500
																						479.063	750
																						479.066	1607
																						479.069	1375
																						479.072	1906
																						479.075	3342
																						479.078	2684
																						479.081	3080
																						479.084	6362
																						479.087	3824
																						479.09	2604
																						479.094	2596
																						479.097	1001
																						479.1	1273
																						479.103	750
																						479.106	500
																						479.118	500
																						479.143	501
																						479.527	502
																						480.074	1352
																						480.08	1255
																						480.083	1004
																						480.086	1670
																						480.089	753
																						480.092	502
																						480.098	1255
																						480.108	753
																						481.08	502
																						481.086	502
																						481.089	502
																						481.092	502
																						481.101	502
																						482.694	502
																						482.876	502
																						482.91	502
																						484.907	1309
																						484.91	1254
																						484.913	1275
																						484.916	1328
																						484.92	2127
																						484.923	1665
																						484.926	753
																						484.929	1280
																						485.062	753
																						485.065	1004
																						485.068	1004
																						485.071	502
																						485.074	502
																						485.077	502
																						485.921	754
																						485.94	502
																						486.095	502
																						486.93	753
																						486.933	502
																						486.937	753
																						486.94	502
																						486.943	502
																						486.946	1255
																						486.949	1004
																						486.952	502
																						487.045	502
																						487.342	502
																						488.998	502
																						489.547	502
																						493.895	502
																						494.884	502
																						495.077	502
																						497.316	502
																						497.334	502
																						498.343	754
																						505.044	502
																						505.047	1004
																						505.053	1004
																						505.057	1004
																						505.06	1004
																						505.066	502
																						505.069	502
																						505.075	502
																						506.057	754
																						506.063	754
																						507.052	502
																						510.229	502
																						510.908	502
																						510.911	502
																						510.921	753
																						510.924	502
																						514.925	502
																						514.935	1004
																						514.938	753
																						514.941	502
																						514.944	1004
																						514.947	753
																						514.951	753
																						514.954	753
																						514.966	502
																						515.996	502
																						515.999	502
																						517.007	753
																						517.01	753
																						517.013	753
																						517.987	502
																						518.009	502
																						520.103	502
																						521.032	502
																						521.035	1004
																						521.041	502
																						521.064	502
																						522.051	502
																						523.039	502
																						524.099	502
																						524.847	502
																						526.073	502
																						526.508	502
																						526.888	502
																						527.084	502
																						527.097	502
																						527.545	754
																						527.893	502
																						528.935	502
																						531.054	502
																						531.058	502
																						531.067	1516
																						531.074	1004
																						531.077	753
																						531.08	502
																						531.09	502
																						532.07	754
																						533.032	502
																						533.039	753
																						533.048	1004
																						533.052	1004
																						533.058	753
																						533.061	502
																						537.984	502
																						539.894	502
																						539.9	502
																						542.031	502
																						543.797	502
																						543.879	502
																						543.908	502
																						544.301	502
																						546.874	502
																						547.035	1255
																						547.038	1004
																						547.042	753
																						547.048	753
																						547.052	502
																						547.107	502
																						548.043	502
																						548.05	502
																						548.056	502
																						548.07	502
																						548.089	502
																						549.052	502
																						549.056	502
																						552.976	502
																						561.07	753
																						562.005	502
																						562.008	502
																						562.011	1004
																						562.018	753
																						562.055	502
																						563.006	753
																						563.013	502
																						564.916	753
																						595.128	502
																						596.389	502
																						607.122	502
																						609.122	502
																						609.133	1254
																						609.136	1003
																						609.14	1508
																						609.143	1254
																						609.147	1483
																						609.15	1492
																						609.154	1446
																						609.157	752
																						609.161	1003
																						609.164	502
																						609.174	502
																						610.134	502
																						610.138	753
																						610.141	753
																						610.159	502
																						610.165	753
																						610.169	753
																						612.268	502
																						620.28	502
																						625.085	502
																						625.134	753
																						632.538	502
																						632.919	502
																						642.914	502
																						662.898	1001
																						662.901	1321
																						662.905	1357
																						662.908	1708
																						662.912	4886
																						662.916	2967
																						662.919	3570
																						662.923	4899
																						662.926	3948
																						662.93	2043
																						662.934	2034
																						662.937	1323
																						662.941	3465
																						662.944	500
																						662.948	500
																						663.888	502
																						663.902	502
																						663.906	502
																						663.91	502
																						663.913	1254
																						663.917	1359
																						663.92	1326
																						663.924	1305
																						663.928	1568
																						663.931	1254
																						663.935	1254
																						663.938	1254
																						663.946	502
																						664.886	502
																						664.897	502
																						664.904	502
																						664.908	1254
																						664.912	502
																						664.915	1004
																						664.919	1359
																						664.922	753
																						664.926	1284
																						664.93	502
																						664.933	502
																						664.937	1254
																						664.944	502
																						665.31	754
																						677.001	496
																						677.027	490
																						677.038	978
																						677.042	1252
																						677.045	1516
																						677.049	2541
																						677.053	2519
																						677.056	3079
																						677.06	8355
																						677.064	12766
																						677.067	17558
																						677.071	23328
																						677.075	33656
																						677.078	33367
																						677.082	26247
																						677.085	21790
																						677.089	13047
																						677.093	11725
																						677.096	9679
																						677.1	8751
																						677.104	4121
																						677.107	3284
																						677.111	1504
																						677.115	1603
																						677.118	979
																						677.122	489
																						677.137	491
																						677.162	500
																						678.021	499
																						678.05	748
																						678.053	1384
																						678.057	1613
																						678.061	2223
																						678.064	2844
																						678.068	4992
																						678.072	5619
																						678.075	6069
																						678.079	6725
																						678.083	9746
																						678.086	4674
																						678.09	3860
																						678.094	5561
																						678.097	2241
																						678.101	2389
																						678.105	1386
																						678.108	1246
																						678.112	748
																						678.116	1246
																						678.123	997
																						678.127	499
																						678.865	499
																						678.869	499
																						678.876	997
																						678.88	2556
																						678.883	2359
																						678.887	3594
																						678.891	5026
																						678.894	5428
																						678.898	6884
																						678.902	9883
																						678.905	9338
																						678.909	4000
																						678.912	3278
																						678.916	2426
																						678.92	2866
																						678.923	1435
																						678.927	1641
																						678.931	1277
																						678.934	1335
																						678.938	748
																						678.945	748
																						679.059	752
																						679.062	1002
																						679.066	752
																						679.07	1253
																						679.073	1707
																						679.077	1424
																						679.081	2048
																						679.084	1460
																						679.088	1533
																						679.092	2956
																						679.095	752
																						679.099	1002
																						679.103	1002
																						679.106	752
																						679.114	1002
																						679.885	502
																						679.889	753
																						679.893	1431
																						679.896	1287
																						679.9	1003
																						679.904	1308
																						679.907	1254
																						679.911	1726
																						679.915	1003
																						679.918	1003
																						680.068	502
																						680.072	753
																						680.079	1004
																						680.083	502
																						680.087	502
																						680.09	753
																						680.899	753
																						680.91	502
																						681.903	502
																						682.886	498
																						682.889	1503
																						682.893	1546
																						682.897	996
																						682.9	1548
																						682.904	2058
																						682.908	4407
																						682.911	5439
																						682.915	5150
																						682.919	8073
																						682.922	7174
																						682.926	5363
																						682.93	7732
																						682.933	6852
																						682.937	3792
																						682.941	1323
																						682.944	4612
																						682.948	1876
																						682.952	1774
																						682.955	1328
																						682.959	498
																						682.974	498
																						682.985	499
																						683.902	752
																						683.905	1003
																						683.909	501
																						683.913	1751
																						683.916	1554
																						683.92	1279
																						683.924	3139
																						683.927	1740
																						683.931	1254
																						683.935	752
																						683.938	752
																						683.946	501
																						683.961	501
																						684.886	501
																						684.897	752
																						684.9	1254
																						684.904	752
																						684.908	1254
																						684.911	2344
																						684.915	1522
																						684.919	1254
																						684.922	1729
																						684.926	1003
																						684.93	1254
																						684.933	1003
																						684.97	502
																						685.911	502
																						685.922	502
																						692.871	502
																						692.875	1004
																						692.878	753
																						692.882	753
																						692.886	1004
																						692.889	1255
																						692.893	502
																						693.052	502
																						693.056	502
																						693.059	1004
																						693.063	502
[truncated: 627 more rows]

## Sheet: Data Set 4
Enzyme activity assay of UFGT3 ( kaempferol )							Enzyme activity assay of UFGT3 (FtUFGT3+kaempferol )							Secondary ion mass spectrometry spectrum of kaempferol-3-O-glucoside
R.Time (min)	Intensity						R.Time (min)	Intensity						Mass/Charge	Intensity
0	0						0	0						100.849	557
0.01067	0						0.01067	0						103.976	557
0.02133	0						0.02133	0						103.978	557
0.032	0						0.032	0						109.266	557
0.04267	0						0.04267	0						109.422	557
0.05333	0						0.05333	0						113.418	557
0.064	0						0.064	0						117.263	557
0.07467	0						0.07467	0						118.986	557
0.08533	0						0.08533	0						118.988	557
0.096	0						0.096	0						118.992	836
0.10667	0						0.10667	0						120.131	558
0.11733	0						0.11733	0						125.947	557
0.128	3						0.128	2						129.136	557
0.13867	4						0.13867	2						130.964	557
0.14933	4						0.14933	2						130.967	836
0.16	4						0.16	2						130.991	557
0.17067	5						0.17067	3						130.994	836
0.18133	6						0.18133	4						130.996	836
0.192	7						0.192	3						134.983	836
0.20267	8						0.20267	3						134.985	836
0.21333	8						0.21333	3						134.986	557
0.224	9						0.224	4						134.988	836
0.23467	9						0.23467	5						134.99	1114
0.24533	9						0.24533	5						134.993	557
0.256	8						0.256	6						134.996	557
0.26667	8						0.26667	6						146.988	557
0.27733	10						0.27733	7						146.989	836
0.288	10						0.288	9						148.956	557
0.29867	10						0.29867	9						150.999	1114
0.30933	10						0.30933	9						151.001	1633
0.32	13						0.32	10						151.003	1469
0.33067	17						0.33067	13						151.004	1620
0.34133	19						0.34133	14						151.006	1392
0.352	18						0.352	15						151.008	1392
0.36267	16						0.36267	16						152.005	557
0.37333	16						0.37333	14						152.006	557
0.384	16						0.384	12						152.008	557
0.39467	15						0.39467	12						153.015	557
0.40533	15						0.40533	12						153.017	557
0.416	16						0.416	13						154.728	558
0.42667	18						0.42667	14						155.668	557
0.43733	32						0.43733	19						156.487	557
0.448	102						0.448	45						158.193	557
0.45867	247						0.45867	157						158.461	557
0.46933	292						0.46933	303						160.167	557
0.48	163						0.48	280						162.984	1115
0.49067	41						0.49067	120						168.454	1386
0.50133	3						0.50133	19						168.455	1386
0.512	-9						0.512	-13						168.457	2540
0.52267	-5						0.52267	-9						168.459	1784
0.53333	14						0.53333	19						168.461	3886
0.544	-34						0.544	-16						168.463	5944
0.55467	-253						0.55467	-249						168.464	7292
0.56533	-597						0.56533	-682						168.466	6607
0.576	-1846						0.576	-1934						168.468	6757
0.58667	-3834						0.58667	-3816						168.47	2666
0.59733	-4751						0.59733	-4588						168.472	2573
0.608	-4785						0.608	-4477						168.474	1609
0.61867	-4021						0.61867	-3705						168.475	1108
0.62933	-2237						0.62933	-2002						168.477	1447
0.64	-570						0.64	-383						168.479	2803
0.65067	730						0.65067	919						168.481	2130
0.66133	2106						0.66133	2262						168.484	554
0.672	3902						0.672	4021						168.488	831
0.68267	6153						0.68267	6273						168.49	554
0.69333	8640						0.69333	8770						168.492	554
0.704	11218						0.704	11344						168.501	556
0.71467	13848						0.71467	13945						168.515	557
0.72533	16434						0.72533	16475						168.971	724
0.736	18781						0.736	18744						168.973	965
0.74667	20645						0.74667	20527						168.975	483
0.75733	21847						0.75733	21667						168.977	724
0.768	22361						0.768	22145						168.978	10512
0.77867	22210						0.77867	21988						168.98	6452
0.78933	21402						0.78933	21218						168.982	12481
0.8	20039						0.8	19906						168.984	28604
0.81067	18299						0.81067	18204						168.986	133464
0.82133	16367						0.82133	16299						168.988	470845
0.832	14409						0.832	14358						168.989	879549
0.84267	12538						0.84267	12507						168.991	914737
0.85333	10838						0.85333	10816						168.993	547689
0.864	9348						0.864	9324						168.995	252379
0.87467	8101						0.87467	8074						168.997	132959
0.88533	7133						0.88533	7111						168.999	55713
0.896	6452						0.896	6447						169	15472
0.90667	5973						0.90667	5957						169.002	20671
0.91733	3200						0.91733	2637						169.004	2267
0.928	-1215						0.928	-1512						169.006	12533
0.93867	-1787						0.93867	-1496						169.008	2457
0.94933	-104						0.94933	-32						169.01	483
0.96	432						0.96	471						169.011	483
0.97067	560						0.97067	571						169.015	724
0.98133	549						0.98133	552						169.022	483
0.992	564						0.992	570						169.194	557
1.00267	628						1.00267	639						169.344	557
1.01333	730						1.01333	743						169.351	557
1.024	855						1.024	868						169.362	557
1.03467	993						1.03467	1009						169.455	557
1.04533	1138						1.04533	1155						169.466	557
1.056	1279						1.056	1295						169.546	836
1.06667	1398						1.06667	1412						169.576	557
1.07733	1482						1.07733	1491						169.599	836
1.088	1522						1.088	1526						169.601	557
1.09867	1518						1.09867	1518						169.619	557
1.10933	1479						1.10933	1474						169.627	557
1.12	1414						1.12	1405						169.656	836
1.13067	1331						1.13067	1318						169.658	557
1.14133	1240						1.14133	1227						169.683	557
1.152	1147						1.152	1134						169.7	836
1.16267	1055						1.16267	1042						169.703	557
1.17333	969						1.17333	956						169.714	557
1.184	889						1.184	877						169.746	836
1.19467	817						1.19467	806						169.758	557
1.20533	751						1.20533	741						169.775	836
1.216	693						1.216	683						169.78	557
1.22667	641						1.22667	631						169.802	557
1.23733	594						1.23733	584						169.811	557
1.248	552						1.248	541						169.826	557
1.25867	511						1.25867	503						169.863	836
1.26933	476						1.26933	469						169.89	557
1.28	443						1.28	438						169.897	557
1.29067	413						1.29067	408						169.919	557
1.30133	387						1.30133	380						169.938	557
1.312	362						1.312	356						169.947	557
1.32267	339						1.32267	333						169.978	551
1.33333	318						1.33333	312						169.98	827
1.344	300						1.344	292						169.981	1438
1.35467	283						1.35467	274						169.983	1578
1.36533	266						1.36533	259						169.985	2182
1.376	251						1.376	245						169.987	4939
1.38667	238						1.38667	232						169.989	7872
1.39733	226						1.39733	220						169.991	17453
1.408	214						1.408	209						169.992	20066
1.41867	204						1.41867	200						169.994	18417
1.42933	194						1.42933	192						169.996	10723
1.44	186						1.44	182						169.998	6484
1.45067	176						1.45067	173						170	4103
1.46133	166						1.46133	165						170.002	3506
1.472	159						1.472	158						170.003	1476
1.48267	153						1.48267	152						170.005	1951
1.49333	148						1.49333	145						170.007	827
1.504	145						1.504	139						170.009	827
1.51467	144						1.51467	135						170.011	1103
1.52533	141						1.52533	132						170.013	1103
1.536	134						1.536	128						170.148	557
1.54667	128						1.54667	123						170.163	557
1.55733	123						1.55733	119						170.164	557
1.568	119						1.568	116						170.174	836
1.57867	115						1.57867	111						170.381	557
1.58933	113						1.58933	108						170.403	557
1.6	110						1.6	107						170.415	557
1.61067	108						1.61067	105						170.459	557
1.62133	107						1.62133	104						170.478	557
1.632	106						1.632	102						170.503	557
1.64267	104						1.64267	99						170.562	557
1.65333	103						1.65333	97						170.584	557
1.664	101						1.664	96						170.586	557
1.67467	101						1.67467	95						170.663	557
1.68533	101						1.68533	94						170.676	557
1.696	100						1.696	94						170.687	557
1.70667	100						1.70667	92						170.714	557
1.71733	100						1.71733	91						170.716	557
1.728	98						1.728	90						170.736	557
1.73867	96						1.73867	89						170.74	557
1.74933	94						1.74933	90						170.745	557
1.76	94						1.76	90						170.754	557
1.77067	95						1.77067	89						170.773	557
1.78133	93						1.78133	87						170.786	557
1.792	91						1.792	87						170.828	557
1.80267	90						1.80267	87						170.855	557
1.81333	89						1.81333	87						170.859	557
1.824	88						1.824	85						170.864	1114
1.83467	87						1.83467	83						170.874	557
1.84533	86						1.84533	81						170.92	557
1.856	87						1.856	81						170.949	557
1.86667	87						1.86667	81						170.953	557
1.87733	87						1.87733	79						170.982	557
1.888	87						1.888	79						170.989	557
1.89867	86						1.89867	79						170.997	557
1.90933	87						1.90933	78						171	557
1.92	87						1.92	78						171.002	836
1.93067	86						1.93067	78						171.017	557
1.94133	87						1.94133	78						171.02	835
1.952	88						1.952	77						171.026	557
1.96267	88						1.96267	77						171.03	557
1.97333	88						1.97333	76						171.042	557
1.984	87						1.984	75						171.05	557
1.99467	86						1.99467	75						171.103	836
2.00533	87						2.00533	76						171.107	557
2.016	88						2.016	77						171.142	557
2.02667	88						2.02667	77						171.178	557
2.03733	88						2.03733	78						171.215	557
2.048	87						2.048	77						171.246	557
2.05867	88						2.05867	77						171.277	557
2.06933	87						2.06933	77						171.318	557
2.08	87						2.08	77						171.344	557
2.09067	88						2.09067	76						171.356	557
2.10133	89						2.10133	76						171.439	557
2.112	90						2.112	76						171.441	557
2.12267	89						2.12267	77						171.478	557
2.13333	88						2.13333	78						171.503	557
2.144	88						2.144	78						171.507	836
2.15467	87						2.15467	77						171.518	557
2.16533	87						2.16533	76						171.542	557
2.176	86						2.176	75						171.612	836
2.18667	85						2.18667	76						171.634	557
2.19733	84						2.19733	77						171.726	557
2.208	85						2.208	77						171.748	557
2.21867	86						2.21867	77						171.79	557
2.22933	85						2.22933	76						171.801	557
2.24	86						2.24	74						171.814	557
2.25067	86						2.25067	73						171.833	557
2.26133	87						2.26133	74						171.851	557
2.272	87						2.272	75						171.877	557
2.28267	87						2.28267	75						171.95	557
2.29333	86						2.29333	75						171.954	557
2.304	86						2.304	75						171.983	836
2.31467	86						2.31467	75						171.994	557
2.32533	87						2.32533	75						172.035	557
2.336	87						2.336	76						172.066	557
2.34667	87						2.34667	76						172.088	557
2.35733	87						2.35733	76						172.136	557
2.368	87						2.368	76						172.201	557
2.37867	88						2.37867	77						172.357	557
2.38933	88						2.38933	77						172.361	557
2.4	88						2.4	77						172.435	557
2.41067	89						2.41067	78						172.551	557
2.42133	87						2.42133	78						172.56	557
2.432	86						2.432	78						172.569	557
2.44267	87						2.44267	78						172.63	557
2.45333	89						2.45333	78						172.643	557
2.464	89						2.464	80						172.648	557
2.47467	90						2.47467	79						172.667	557
2.48533	91						2.48533	79						172.748	557
2.496	90						2.496	80						172.778	557
2.50667	89						2.50667	81						172.805	557
2.51733	88						2.51733	81						172.907	557
2.528	88						2.528	81						172.951	557
2.53867	89						2.53867	82						172.962	557
2.54933	89						2.54933	84						173.014	557
2.56	88						2.56	84						173.023	557
2.57067	87						2.57067	84						173.025	557
2.58133	88						2.58133	83						173.027	557
2.592	87						2.592	83						173.047	557
2.60267	87						2.60267	83						173.06	557
2.61333	87						2.61333	84						173.42	557
2.624	88						2.624	84						173.442	557
2.63467	87						2.63467	83						173.533	557
2.64533	87						2.64533	83						173.653	557
2.656	87						2.656	85						173.671	557
2.66667	87						2.66667	85						173.923	557
2.67733	88						2.67733	84						174.029	557
2.688	88						2.688	83						174.162	557
2.69867	88						2.69867	83						174.247	557
2.70933	87						2.70933	82						174.679	557
2.72	88						2.72	82						174.705	557
2.73067	88						2.73067	82						174.737	557
2.74133	88						2.74133	83						175.037	557
2.752	89						2.752	83						175.061	557
2.76267	89						2.76267	83						175.184	557
2.77333	88						2.77333	84						176.002	558
2.784	89						2.784	84						177.869	557
2.79467	90						2.79467	83						178.296	558
2.80533	90						2.80533	85						178.995	1114
2.816	91						2.816	85						178.997	1114
2.82667	93						2.82667	86						178.999	557
2.83733	93						2.83733	87						179.001	1114
2.848	93						2.848	86						179.003	557
2.85867	93						2.85867	86						179.621	557
2.86933	93						2.86933	84						180.434	557
2.88	93						2.88	82						181.01	557
2.89067	93						2.89067	83						184.96	557
2.90133	93						2.90133	84						187.039	557
2.912	93						2.912	84						192.107	558
2.92267	93						2.92267	84						194.107	558
2.93333	94						2.93333	84						194.988	557
2.944	94						2.944	84						197.116	558
2.95467	95						2.95467	84						200.007	557
2.96533	94						2.96533	84						200.432	557
2.976	93						2.976	83						209.009	557
2.98667	93						2.98667	82						211.041	557
2.99733	94						2.99733	83						211.045	557
3.008	93						3.008	83						212.303	1538
3.01867	93						3.01867	82						212.307	556
3.02933	94						3.02933	82						212.309	1462
3.04	95						3.04	82						212.311	1822
3.05067	96						3.05067	81						212.313	2330
3.06133	95						3.06133	81						212.315	2238
3.072	95						3.072	82						212.317	3104
3.08267	96						3.08267	83						212.319	2286
3.09333	97						3.09333	83						212.321	1112
3.104	97						3.104	83						212.323	1623
3.11467	96						3.11467	83						212.325	556
3.12533	95						3.12533	84						212.33	556
3.136	94						3.136	85						212.332	556
3.14667	92						3.14667	86						212.344	556
3.15733	92						3.15733	85						212.95	500
3.168	92						3.168	85						212.958	499
3.17867	93						3.17867	85						212.96	499
3.18933	94						3.18933	84						212.962	749
3.2	94						3.2	85						212.964	1249
3.21067	94						3.21067	84						212.966	7791
3.22133	94						3.22133	84						212.968	2750
3.232	94						3.232	85						212.97	6600
3.24267	95						3.24267	84						212.972	22391
3.25333	95						3.25333	85						212.974	67760
3.264	95						3.264	85						212.976	159250
3.27467	96						3.27467	85						212.978	317931
3.28533	94						3.28533	84						212.98	413674
3.296	94						3.296	83						212.982	315071
3.30667	94						3.30667	84						212.984	190210
3.31733	95						3.31733	84						212.986	97118
3.328	96						3.328	84						212.988	43932
3.33867	96						3.33867	85						212.991	29572
3.34933	96						3.34933	85						212.993	16396
3.36	97						3.36	87						212.995	9853
3.37067	97						3.37067	87						212.997	6382
3.38133	97						3.38133	85						212.999	1994
3.392	99						3.392	84						213.001	749
3.40267	101						3.40267	85						213.003	749
3.41333	101						3.41333	86						213.009	749
3.424	101						3.424	86						213.019	511
3.43467	101						3.43467	85						213.458	557
3.44533	100						3.44533	85						213.798	557
3.456	99						3.456	85						213.852	557
3.46667	98						3.46667	84						213.971	1384
3.47733	99						3.47733	85						213.973	1739
3.488	98						3.488	85						213.975	2346
3.49867	98						3.49867	85						213.977	4011
3.50933	98						3.50933	85						213.979	8277
3.52	98						3.52	85						213.981	8921
3.53067	98						3.53067	85						213.983	12430
3.54133	98						3.54133	84						213.985	10300
3.552	98						3.552	85						213.987	5805
3.56267	99						3.56267	85						213.989	3745
3.57333	99						3.57333	85						213.991	4932
3.584	98						3.584	84						213.993	553
3.59467	98						3.59467	85						213.995	1813
3.60533	99						3.60533	85						213.997	553
3.616	99						3.616	85						213.999	830
3.62667	99						3.62667	85						214.003	553
3.63733	99						3.63733	86						214.09	557
3.648	98						3.648	85						214.125	557
3.65867	99						3.65867	85						214.344	557
3.66933	100						3.66933	86						214.371	557
3.68	100						3.68	86						214.513	557
3.69067	100						3.69067	86						214.949	557
3.70133	100						3.70133	85						214.976	1113
3.712	100						3.712	84						214.978	1113
3.72267	100						3.72267	83						214.98	1113
3.73333	99						3.73333	84						214.982	2175
3.744	99						3.744	84						214.984	1449
3.75467	99						3.75467	84						214.986	1392
3.76533	99						3.76533	83						214.988	1392
3.776	100						3.776	82						214.99	1392
3.78667	100						3.78667	82						214.992	557
3.79733	101						3.79733	83						215.072	557
3.808	102						3.808	85						215.138	557
3.81867	103						3.81867	86						215.153	557
3.82933	104						3.82933	86						215.192	557
3.84	102						3.84	86						215.208	557
3.85067	102						3.85067	85						215.35	836
3.86133	103						3.86133	85						215.478	557
3.872	101						3.872	84						215.501	557
3.88267	101						3.88267	85						215.509	557
3.89333	101						3.89333	86						215.587	557
3.904	100						3.904	87						215.771	557
3.91467	99						3.91467	88						215.789	557
3.92533	99						3.92533	88						215.851	557
3.936	100						3.936	88						215.898	557
3.94667	100						3.94667	89						215.903	557
3.95733	100						3.95733	90						216.004	557
3.968	100						3.968	90						216.476	557
3.97867	100						3.97867	88						216.654	557
3.98933	99						3.98933	87						216.718	557
4	99						4	86						216.819	557
4.01067	99						4.01067	85						216.84	557
4.02133	98						4.02133	86						217.032	557
4.032	99						4.032	87						217.048	557
4.04267	100						4.04267	88						217.057	557
4.05333	101						4.05333	88						217.125	557
4.064	103						4.064	87						217.323	557
4.07467	104						4.07467	88						218.202	557
4.08533	104						4.08533	89						218.343	557
4.096	104						4.096	89						219.027	557
4.10667	104						4.10667	88						219.175	557
4.11733	104						4.11733	87						219.218	557
4.128	102						4.128	87						220.154	557
4.13867	100						4.13867	88						221.66	557
4.14933	102						4.14933	89						222.832	557
4.16	102						4.16	90						225.014	557
4.17067	102						4.17067	89						227.026	557
4.18133	103						4.18133	90						227.029	1720
4.192	103						4.192	90						227.033	1114
4.20267	102						4.20267	88						227.035	1808
4.21333	103						4.21333	87						227.037	1959
4.224	104						4.224	88						227.039	1114
4.23467	104						4.23467	87						227.043	835
4.24533	104						4.24533	87						228.038	557
4.256	103						4.256	88						228.944	1112
4.26667	103						4.26667	87						228.946	1613
4.27733	104						4.27733	87						228.948	1966
4.288	105						4.288	87						228.95	1870
4.29867	105						4.29867	87						228.953	1390
4.30933	105						4.30933	88						228.955	1757
4.32	105						4.32	87						228.957	1580
4.33067	106						4.33067	86						228.959	1112
4.34133	106						4.34133	85						228.965	556
4.352	107						4.352	85						228.967	1112
4.36267	107						4.36267	85						228.97	834
4.37333	107						4.37333	85						228.972	1822
4.384	107						4.384	84						228.974	1591
4.39467	106						4.39467	83						228.976	1112
4.40533	105						4.40533	83						228.978	1519
4.416	105						4.416	84						228.98	556
4.42667	106						4.42667	85						228.987	556
4.43733	106						4.43733	85						229.042	557
4.448	106						4.448	87						229.052	836
4.45867	107						4.45867	87						229.057	557
4.46933	108						4.46933	87						230.944	557
4.48	107						4.48	88						230.947	1393
4.49067	107						4.49067	88						230.951	836
4.50133	106						4.50133	88						230.974	557
4.512	107						4.512	87						233.155	836
4.52267	107						4.52267	88						239.03	557
4.53333	109						4.53333	88						239.039	836
4.544	109						4.544	87						241.048	557
4.55467	109						4.55467	88						242.967	557
4.56533	110						4.56533	90						243.026	557
4.576	110						4.576	90						243.028	1115
4.58667	111						4.58667	90						243.068	557
4.59733	112						4.59733	90						244.845	558
4.608	112						4.608	89						248.958	555
4.61867	112						4.61867	89						248.962	832
4.62933	112						4.62933	89						248.964	2322
4.64	113						4.64	89						248.967	4785
4.65067	115						4.65067	89						248.969	3532
4.66133	114						4.66133	89						248.971	10020
4.672	114						4.672	90						248.973	7286
4.68267	113						4.68267	90						248.975	5102
4.69333	113						4.69333	90						248.978	5085
4.704	114						4.704	90						248.98	1926
4.71467	114						4.71467	89						248.982	1110
4.72533	114						4.72533	90						248.984	1387
4.736	115						4.736	90						248.987	1110
4.74667	114						4.74667	90						248.989	555
4.75733	115						4.75733	90						249.587	557
4.768	116						4.768	90						249.971	836
4.77867	116						4.77867	90						251.097	557
4.78933	115						4.78933	90						252.192	557
4.8	115						4.8	90						253.611	557
4.81067	115						4.81067	91						254.175	557
4.82133	114						4.82133	92						254.464	557
4.832	114						4.832	93						254.95	817
4.84267	115						4.84267	93						254.952	1492
4.85333	115						4.85333	92						254.954	1522
4.864	115						4.864	92						254.956	5001
4.87467	115						4.87467	93						254.959	5673
4.88533	115						4.88533	93						254.961	11113
4.896	116						4.896	92						254.963	21970
4.90667	115						4.90667	92						254.965	34131
4.91733	114						4.91733	91						254.968	35770
4.928	113						4.928	91						254.97	44086
4.93867	115						4.93867	91						254.972	29812
4.94933	115						4.94933	92						254.974	17309
4.96	114						4.96	92						254.977	10244
4.97067	113						4.97067	91						254.979	4394
4.98133	113						4.98133	92						254.981	3902
4.992	113						4.992	93						254.983	1814
5.00267	112						5.00267	92						254.985	1788
5.01333	112						5.01333	91						254.988	1823
5.024	113						5.024	91						254.99	544
5.03467	114						5.03467	90						254.992	544
5.04533	115						5.04533	90						254.997	816
5.056	115						5.056	88						254.999	816
5.06667	114						5.06667	88						255.001	816
5.07733	114						5.07733	89						255.017	831
5.088	114						5.088	90						255.021	1111
5.09867	115						5.09867	90						255.024	834
5.10933	116						5.10933	91						255.026	2064
5.12	117						5.12	89						255.028	2189
5.13067	116						5.13067	88						255.03	1390
5.14133	115						5.14133	88						255.033	1759
5.152	115						5.152	88						255.035	1420
5.16267	115						5.16267	88						255.037	834
5.17333	115						5.17333	88						255.039	835
5.184	115						5.184	89						255.044	556
5.19467	114						5.19467	90						255.048	556
5.20533	113						5.20533	91						255.059	557
5.216	113						5.216	91						255.959	1113
5.22667	112						5.22667	91						255.961	1391
5.23733	113						5.23733	90						255.963	1610
5.248	116						5.248	90						255.966	557
5.25867	116						5.25867	90						255.968	2040
5.26933	117						5.26933	89						255.97	1647
5.28	116						5.28	89						255.972	2782
5.29067	116						5.29067	90						255.975	1391
5.30133	116						5.30133	91						255.977	835
5.312	116						5.312	92						255.979	1113
5.32267	117						5.32267	91						256.024	557
5.33333	117						5.33333	90						256.029	835
5.344	117						5.344	90						256.031	835
5.35467	117						5.35467	91						256.033	1392
5.36533	118						5.36533	92						256.035	835
5.376	117						5.376	92						256.038	1114
5.38667	116						5.38667	93						256.04	1114
5.39733	117						5.39733	93						256.042	1114
5.408	117						5.408	91						256.047	835
5.41867	116						5.41867	91						256.496	557
5.42933	115						5.42933	90						256.97	836
5.44	114						5.44	90						256.977	557
5.45067	115						5.45067	90						257.033	557
5.46133	115						5.46133	90						257.038	836
5.472	115						5.472	91						257.04	1393
5.48267	114						5.48267	91						257.042	557
5.49333	116						5.49333	91						257.044	836
5.504	116						5.504	90						257.047	836
5.51467	114						5.51467	89						257.049	836
5.52533	113						5.52533	89						257.918	557
5.536	113						5.536	90						258.029	557
5.54667	114						5.54667	90						258.369	557
5.55733	115						5.55733	89						258.482	557
5.568	115						5.568	89						260.464	557
5.57867	114						5.57867	89						260.625	557
5.58933	112						5.58933	90						261.04	557
5.6	112						5.6	90						261.328	557
5.61067	111						5.61067	89						261.984	557
5.62133	109						5.62133	88						262.016	557
5.632	108						5.632	87						263.535	557
5.64267	107						5.64267	86						263.779	836
5.65333	106						5.65333	84						264.295	557
5.664	104						5.664	82						265.073	557
5.67467	102						5.67467	80						265.864	557
5.68533	99						5.68533	80						265.887	557
5.696	98						5.696	79						265.935	557
5.70667	95						5.70667	78						267.145	557
5.71733	92						5.71733	76						267.725	557
5.728	89						5.728	73						268.468	558
5.73867	86						5.73867	71						269.08	557
5.74933	83						5.74933	69						269.69	557
5.76	80						5.76	66						270.927	557
5.77067	76						5.77067	62						270.936	835
5.78133	72						5.78133	58						270.938	1114
5.792	68						5.792	55						270.941	1463
5.80267	65						5.80267	51						270.943	835
5.81333	60						5.81333	47						270.945	1434
5.824	56						5.824	42						270.959	835
5.83467	51						5.83467	38						270.961	835
5.84533	48						5.84533	33						270.971	557
5.856	43						5.856	26						271.063	557
5.86667	37						5.86667	19						272.092	557
5.87733	30						5.87733	13						272.945	836
5.888	25						5.888	7						274.066	557
5.89867	19						5.89867	1						275.31	557
5.90933	13						5.90933	-5						278.003	557
5.92	6						5.92	-13						279.534	557
5.93067	-4						5.93067	-21						282.403	558
5.94133	-11						5.94133	-30						283.014	835
5.952	-19						5.952	-39						283.017	1113
5.96267	-26						5.96267	-48						283.019	1787
5.97333	-35						5.97333	-57						283.021	1762
5.984	-45						5.984	-65						283.024	2860
5.99467	-53						5.99467	-74						283.026	1517
6.00533	-61						6.00533	-84						283.029	1113
6.016	-71						6.016	-95						283.031	1646
6.02667	-82						6.02667	-104						283.033	835
6.03733	-93						6.03733	-113						283.036	556
6.048	-103						6.048	-123						283.038	835
6.05867	-112						6.05867	-134						283.045	835
6.06933	-124						6.06933	-144						283.057	556
6.08	-136						6.08	-157						283.059	556
6.09067	-145						6.09067	-169						284.007	549
6.10133	-155						6.10133	-179						284.014	824
6.112	-166						6.112	-191						284.016	1373
6.12267	-177						6.12267	-203						284.019	1872
6.13333	-189						6.13333	-215						284.021	2163
6.144	-202						6.144	-226						284.023	3586
6.15467	-215						6.15467	-237						284.026	8756
6.16533	-228						6.16533	-250						284.028	12718
6.176	-240						6.176	-261						284.03	16882
6.18667	-252						6.18667	-273						284.033	28312
6.19733	-264						6.19733	-286						284.035	25979
6.208	-276						6.208	-300						284.038	18152
6.21867	-291						6.21867	-315						284.04	8373
6.22933	-305						6.22933	-329						284.042	5670
6.24	-317						6.24	-341						284.045	2159
6.25067	-329						6.25067	-356						284.047	2207
6.26133	-343						6.26133	-371						284.049	3448
6.272	-357						6.272	-387						284.052	824
6.28267	-371						6.28267	-400						284.054	824
6.29333	-385						6.29333	-413						284.059	549
6.304	-398						6.304	-429						284.061	549
6.31467	-414						6.31467	-444						284.068	549
6.32533	-430						6.32533	-459						284.085	556
6.336	-446						6.336	-473						284.092	557
6.34667	-460						6.34667	-486						284.144	557
6.35733	-474						6.35733	-502						284.146	1393
6.368	-489						6.368	-518						284.153	557
6.37867	-503						6.37867	-533						284.281	557
6.38933	-517						6.38933	-549						285.008	538
6.4	-532						6.4	-565						285.01	538
6.41067	-549						6.41067	-581						285.018	806
6.42133	-565						6.42133	-597						285.02	537
6.432	-580						6.432	-611						285.022	1851
6.44267	-596						6.44267	-628						285.025	1601
6.45333	-614						6.45333	-648						285.027	4305
6.464	-633						6.464	-665						285.029	7235
6.47467	-651						6.47467	-680						285.032	14641
6.48533	-665						6.48533	-695						285.034	23000
6.496	-681						6.496	-713						285.036	39574
6.50667	-700						6.50667	-731						285.039	53727
6.51733	-718						6.51733	-749						285.041	69609
6.528	-734						6.528	-764						285.044	58719
6.53867	-750						6.53867	-783						285.046	37478
6.54933	-768						6.54933	-804						285.048	21370
6.56	-788						6.56	-822						285.051	11222
6.57067	-806						6.57067	-840						285.053	20500
6.58133	-823						6.58133	-858						285.055	8216
6.592	-841						6.592	-878						285.058	6052
6.60267	-861						6.60267	-899						285.06	1720
6.61333	-881						6.61333	-919						285.063	6131
6.624	-900						6.624	-939						285.065	1343
6.63467	-920						6.63467	-958						285.067	1074
6.64533	-941						6.64533	-979						285.072	537
6.656	-963						6.656	-1000						285.084	541
6.66667	-983						6.66667	-1018						286.021	830
6.67733	-1002						6.67733	-1036						286.025	830
6.688	-1020						6.688	-1056						286.028	830
6.69867	-1040						6.69867	-1076						286.03	1383
6.70933	-1062						6.70933	-1094						286.032	1864
6.72	-1082						6.72	-1109						286.035	2811
6.73067	-1100						6.73067	-1123						286.037	5180
6.74133	-1120						6.74133	-1140						286.04	6623
6.752	-1141						6.752	-1159						286.042	12068
6.76267	-1160						6.76267	-1181						286.044	7539
6.77333	-1178						6.77333	-1200						286.047	12612
6.784	-1189						6.784	-1215						286.049	6751
6.79467	-1199						6.79467	-1222						286.051	4273
6.80533	-1207						6.80533	-1223						286.054	1744
6.816	-1218						6.816	-1212						286.056	1383
6.82667	-1231						6.82667	-1155						286.059	830
6.83733	-1245						6.83733	-969						286.061	3904
6.848	-1260						6.848	-567						286.063	830
6.85867	-1274						6.85867	11						286.068	553
6.86933	-1294						6.86933	633						286.07	830
6.88	-1321						6.88	1454						286.99	557
6.89067	-1346						6.89067	2670						287.033	1113
6.90133	-1366						6.90133	3515						287.035	556
6.912	-1378						6.912	3128						287.037	1419
6.92267	-1388						6.92267	1945						287.04	1391
6.93333	-1402						6.93333	795						287.042	1391
6.944	-1420						6.944	-22						287.044	1562
6.95467	-1436						6.95467	-553						287.047	1687
6.96533	-1451						6.96533	-891						287.049	1429
6.976	-1464						6.976	-1108						287.052	1876
6.98667	-1477						6.98667	-1231						287.054	1670
6.99733	-1487						6.99733	-1013						287.056	1113
7.008	-1489						7.008	1400						287.059	835
7.01867	-1473						7.01867	10343						287.544	557
7.02933	-1405						7.02933	29578						288.151	557
7.04	-1259						7.04	57421						289.081	557
7.05067	-1045						7.05067	78754						289.506	557
7.06133	-757						7.06133	77472						290.935	557
7.072	-409						7.072	59382						291.242	557
7.08267	-214						7.08267	39855						291.728	557
7.09333	-330						7.09333	25382						296.158	557
7.104	-598						7.104	15849						296.532	558
7.11467	-821						7.11467	9796						296.967	557
7.12533	-966						7.12533	5971						297.049	557
7.136	-1083						7.136	3522						297.94	557
7.14667	-1194						7.14667	1933						299.017	557
7.15733	-1286						7.15733	906						299.019	557
7.168	-1351						7.168	245						299.024	557
7.17867	-1394						7.17867	-181						299.036	557
7.18933	-1422						7.18933	-461						299.053	1115
7.2	-1442						7.2	-653						299.063	557
7.21067	-1456						7.21067	-791						300.022	557
7.22133	-1465						7.22133	-894						300.029	1115
7.232	-1470						7.232	-970						300.299	558
7.24267	-1469						7.24267	-1028						301.029	836
7.25333	-1465						7.25333	-1077						301.036	1602
7.264	-1462						7.264	-1122						301.039	1393
7.27467	-1458						7.27467	-1160						301.046	557
7.28533	-1449						7.28533	-1186						302.038	836
7.296	-1432						7.296	-1199						302.65	557
7.30667	-1414						7.30667	-1208						304.195	558
7.31733	-1404						7.31733	-1225						305.658	558
7.328	-1406						7.328	-1245						306.867	557
7.33867	-1411						7.33867	-1260						307.024	557
7.34933	-1416						7.34933	-1269						308.841	557
7.36	-1418						7.36	-1275						314.035	557
7.37067	-1421						7.37067	-1284						315.013	836
7.38133	-1425						7.38133	-1291						315.317	557
7.392	-1428						7.392	-1297						316.933	557
7.40267	-1427						7.40267	-1296						316.936	557
7.41333	-1405						7.41333	-1266						316.938	557
7.424	-1252						7.424	-1079						320.463	1115
7.43467	-800						7.43467	-594						325.059	557
7.44533	-203						7.44533	-44						327.036	835
7.456	57						7.456	118						327.041	835
7.46667	-147						7.46667	-128						327.043	2445
7.47733	-513						7.47733	-476						327.046	2507
7.488	-815						7.488	-746						327.049	2047
7.49867	-1011						7.49867	-920						327.051	3008
7.50933	-1122						7.50933	-1024						327.054	1391
7.52	-1101						7.52	-1071						327.056	1619
7.53067	-709						7.53067	-1030						327.059	1391
7.54133	384						7.54133	-861						327.061	835
7.552	2083						7.552	-598						327.066	556
7.56267	3425						7.56267	-400						328.049	557
7.57333	3491						7.57333	-400						328.052	1115
7.584	2549						7.584	-545						328.057	1115
7.59467	1418						7.59467	-714						343.058	557
7.60533	526						7.60533	-847						343.063	836
7.616	-91						7.616	-945						343.066	836
7.62667	-503						7.62667	-1017						346.952	557
7.63733	-776						7.63733	-1069						346.96	557
7.648	-955						7.648	-1104						346.966	557
7.65867	-1071						7.65867	-1131						357.055	557
7.66933	-1156						7.66933	-1161						357.057	557
7.68	-1226						7.68	-1194						359.597	558
7.69067	-1283						7.69067	-1225						364.234	557
7.70133	-1325						7.70133	-1251						367.154	836
7.712	-1353						7.712	-1271						368.985	557
7.72267	-1372						7.72267	-1283						368.987	1435
7.73333	-1385						7.73333	-1291						368.99	557
7.744	-1393						7.744	-1295						368.993	557
7.75467	-1398						7.75467	-1298						368.995	836
7.76533	-1401						7.76533	-1303						369.003	836
7.776	-1404						7.776	-1310						369.09	557
7.78667	-1406						7.78667	-1314						370.002	557
7.79733	-1401						7.79733	-1312						371.071	557
7.808	-1390						7.808	-1302						380.462	557
7.81867	-1356						7.81867	-1267						413.196	557
7.82933	-1276						7.82933	-1184						419.099	557
7.84	-1149						7.84	-1055						426.964	1115
7.85067	-835						7.85067	-745						426.969	836
7.86133	2337						7.86133	2298						445.072	836
7.872	24554						7.872	23167						445.075	836
7.88267	107344						7.88267	99321						445.078	557
7.89333	284586						7.89333	257065						445.081	557
7.904	493717						7.904	434025						445.652	554
7.91467	592533						7.91467	508330						445.655	554
7.92533	532925						7.92533	448977						445.661	1385
7.936	396823						7.936	330658						445.664	1108
7.94667	267557						7.94667	221852						445.667	1385
7.95733	173899						7.95733	143979						445.67	2412
7.968	112490						7.968	93127						445.673	2356
7.97867	73260						7.97867	60652						445.676	2123
7.98933	48119						7.98933	39819						445.679	3518
8	31866						8	26337						445.682	6556
8.01067	21337						8.01067	17596						445.685	3832
8.02133	14522						8.02133	11938						445.688	5313
8.032	10094						8.032	8260						445.691	2641
8.04267	7179						8.04267	5834						445.694	4060
8.05333	5221						8.05333	4198						445.697	5267
8.064	3869						8.064	3066						445.7	4198
8.07467	2907						8.07467	2262						445.703	2095
8.08533	2202						8.08533	1673						445.706	1385
8.096	1668						8.096	1224						445.709	1385
8.10667	1248						8.10667	866						445.712	1475
8.11733	905						8.11733	573						445.715	1108
8.128	621						8.128	332						445.718	1489
8.13867	387						8.13867	133						445.721	1982
8.14933	192						8.14933	-36						445.723	1523
8.16	25						8.16	-182						445.732	554
8.17067	-121						8.17067	-307						445.738	1109
8.18133	-244						8.18133	-411						445.741	555
8.192	-345						8.192	-501						445.771	557
8.20267	-430						8.20267	-579						446.076	557
8.21333	-502						8.21333	-647						446.079	557
8.224	-565						8.224	-706						446.082	557
8.23467	-622						8.23467	-758						446.085	1595
8.24533	-672						8.24533	-803						446.088	1393
8.256	-717						8.256	-844						446.103	557
8.26667	-759						8.26667	-880						446.118	557
8.27733	-797						8.27733	-911						446.355	557
8.288	-831						8.288	-940						446.364	557
8.29867	-862						8.29867	-967						446.631	557
8.30933	-891						8.30933	-992						446.657	556
8.32	-916						8.32	-1014						446.66	556
8.33067	-941						8.33067	-1036						446.666	835
8.34133	-966						8.34133	-1057						446.672	835
8.352	-989						8.352	-1077						446.675	1391
8.36267	-1011						8.36267	-1095						446.678	1113
8.37333	-1032						8.37333	-1114						446.681	1438
8.384	-1051						8.384	-1132						446.684	1536
8.39467	-1066						8.39467	-1147						446.687	1391
8.40533	-1075						8.40533	-1154						446.69	1472
8.416	-1076						8.416	-1145						446.693	556
8.42667	-1069						8.42667	-1123						446.696	834
8.43733	-1066						8.43733	-1104						446.699	1476
8.448	-1076						8.448	-1103						446.705	556
8.45867	-1098						8.45867	-1123						446.714	1403
8.46933	-1123						8.46933	-1150						446.717	556
8.48	-1148						8.48	-1177						446.72	556
8.49067	-1172						8.49067	-1202						446.722	556
8.50133	-1197						8.50133	-1232						446.743	557
8.512	-1226						8.512	-1266						446.773	557
8.52267	-1255						8.52267	-1299						446.791	557
8.53333	-1281						8.53333	-1329						446.8	557
8.544	-1304						8.544	-1355						446.808	557
8.55467	-1325						8.55467	-1376						446.826	557
8.56533	-1342						8.56533	-1395						446.868	836
8.576	-1356						8.576	-1409						446.886	836
8.58667	-1369						8.58667	-1423						447.037	479
8.59733	-1381						8.59733	-1436						447.049	476
8.608	-1392						8.608	-1447						447.055	476
8.61867	-1403						8.61867	-1457						447.064	714
8.62933	-1413						8.62933	-1466						447.067	714
8.64	-1422						8.64	-1475						447.07	6912
8.65067	-1432						8.65067	-1483						447.073	10021
8.66133	-1442						8.66133	-1491						447.076	22040
8.672	-1453						8.672	-1499						447.078	52407
8.68267	-1462						8.68267	-1507						447.081	89701
8.69333	-1471						8.69333	-1515						447.084	215865
8.704	-1480						8.704	-1521						447.087	448000
8.71467	-1486						8.71467	-1527						447.09	959074
8.72533	-1492						8.72533	-1533						447.093	1287877
8.736	-1497						8.736	-1538						447.096	1269155
8.74667	-1501						8.74667	-1544						447.099	1074084
8.75733	-1505						8.75733	-1550						447.102	669609
8.768	-1510						8.768	-1556						447.105	411216
8.77867	-1516						8.77867	-1561						447.108	234816
8.78933	-1522						8.78933	-1564						447.111	127839
8.8	-1526						8.8	-1568						447.114	105838
8.81067	-1531						8.81067	-1572						447.117	61910
8.82133	-1536						8.82133	-1576						447.12	26493
8.832	-1540						8.832	-1580						447.123	26292
8.84267	-1542						8.84267	-1583						447.126	16692
8.85333	-1546						8.85333	-1587						447.129	16739
8.864	-1550						8.864	-1590						447.132	18567
8.87467	-1553						8.87467	-1594						447.135	4486
8.88533	-1556						8.88533	-1596						447.144	953
8.896	-1558						8.896	-1598						447.156	486
8.90667	-1560						8.90667	-1601						447.159	498
8.91733	-1562						8.91733	-1603						447.165	524
8.928	-1564						8.928	-1605						447.461	557
8.93867	-1567						8.93867	-1607						447.491	557
8.94933	-1569						8.94933	-1610						447.553	557
8.96	-1571						8.96	-1613						447.586	557
8.97067	-1573						8.97067	-1614						447.645	557
8.98133	-1574						8.98133	-1614						447.693	557
8.992	-1573						8.992	-1615						447.711	836
9.00267	-1574						9.00267	-1616						447.732	557
9.01333	-1575						9.01333	-1618						447.806	557
9.024	-1576						9.024	-1618						447.815	557
9.03467	-1577						9.03467	-1618						447.844	557
9.04533	-1578						9.04533	-1619						447.883	557
9.056	-1579						9.056	-1621						447.904	557
9.06667	-1580						9.06667	-1621						448.061	502
9.07733	-1582						9.07733	-1622						448.064	1254
9.088	-1582						9.088	-1623						448.067	501
9.09867	-1584						9.09867	-1624						448.07	2468
9.10933	-1585						9.10933	-1622						448.073	1860
9.12	-1584						9.12	-1619						448.076	11276
9.13067	-1579						9.13067	-1614						448.079	6370
9.14133	-1572						9.14133	-1608						448.082	10239
9.152	-1567						9.152	-1604						448.085	29057
9.16267	-1566						9.16267	-1604						448.088	47132
9.17333	-1569						9.17333	-1607						448.091	109464
9.184	-1576						9.184	-1612						448.094	177257
9.19467	-1583						9.19467	-1620						448.097	223661
9.20533	-1590						9.20533	-1627						448.1	257205
9.216	-1597						9.216	-1633						448.103	218604
9.22667	-1603						9.22667	-1638						448.106	158910
9.23733	-1609						9.23733	-1643						448.109	98155
9.248	-1611						9.248	-1646						448.112	114192
9.25867	-1613						9.25867	-1649						448.115	55603
9.26933	-1615						9.26933	-1651						448.118	34954
9.28	-1618						9.28	-1651						448.121	15100
9.29067	-1620						9.29067	-1653						448.124	14381
9.30133	-1622						9.30133	-1656						448.127	15608
9.312	-1623						9.312	-1656						448.129	9711
9.32267	-1624						9.32267	-1657						448.132	6459
9.33333	-1625						9.33333	-1659						448.135	1645
9.344	-1626						9.344	-1660						448.138	3199
9.35467	-1627						9.35467	-1661						448.141	1254
9.36533	-1628						9.36533	-1661						448.147	503
9.376	-1630						9.376	-1661						448.15	1262
9.38667	-1631						9.38667	-1664						448.156	771
9.39733	-1630						9.39733	-1665						448.159	522
9.408	-1631						9.408	-1665						448.195	557
9.41867	-1632						9.41867	-1664						448.284	557
9.42933	-1634						9.42933	-1666						448.355	836
9.44	-1636						9.44	-1669						448.361	557
9.45067	-1638						9.45067	-1670						448.379	836
9.46133	-1638						9.46133	-1670						448.412	557
9.472	-1638						9.472	-1670						448.424	557
9.48267	-1639						9.48267	-1670						448.433	557
9.49333	-1640						9.49333	-1671						448.438	836
9.504	-1640						9.504	-1672						448.441	557
9.51467	-1640						9.51467	-1672						448.48	557
9.52533	-1640						9.52533	-1672						448.489	836
9.536	-1642						9.536	-1674						448.528	557
9.54667	-1644						9.54667	-1674						448.596	557
9.55733	-1644						9.55733	-1674						448.611	557
9.568	-1644						9.568	-1675						448.65	557
9.57867	-1645						9.57867	-1675						448.685	836
9.58933	-1645						9.58933	-1676						448.703	557
9.6	-1646						9.6	-1677						448.706	557
9.61067	-1647						9.61067	-1677						448.718	836
9.62133	-1647						9.62133	-1677						448.733	836
9.632	-1648						9.632	-1677						448.792	557
9.64267	-1650						9.64267	-1677						448.813	557
9.65333	-1650						9.65333	-1676						448.884	834
9.664	-1650						9.664	-1675						448.89	555
9.67467	-1650						9.67467	-1676						448.908	554
9.68533	-1650						9.68533	-1676						448.911	554
9.696	-1649						9.696	-1677						448.92	554
9.70667	-1649						9.70667	-1676						448.929	553
9.71733	-1649						9.71733	-1676						448.932	1984
9.728	-1649						9.728	-1675						448.935	2216
9.73867	-1648						9.73867	-1676						448.938	3311
9.74933	-1648						9.74933	-1677						448.941	4220
9.76	-1648						9.76	-1677						448.944	8293
9.77067	-1650						9.77067	-1678						448.947	8477
9.78133	-1652						9.78133	-1679						448.95	8249
9.792	-1655						9.792	-1680						448.953	6022
9.80267	-1655						9.80267	-1681						448.956	3905
9.81333	-1655						9.81333	-1682						448.959	10428
9.824	-1656						9.824	-1682						448.962	1949
9.83467	-1657						9.83467	-1680						448.965	1107
9.84533	-1657						9.84533	-1680						448.968	553
9.856	-1656						9.856	-1680						448.971	1107
9.86667	-1655						9.86667	-1679						448.977	553
9.87733	-1654						9.87733	-1677						448.98	830
9.888	-1653						9.888	-1676						448.982	553
9.89867	-1650						9.89867	-1675						448.985	830
9.90933	-1647						9.90933	-1674						448.988	553
9.92	-1646						9.92	-1672						448.994	553
9.93067	-1646						9.93067	-1672						449.003	554
9.94133	-1646						9.94133	-1672						449.006	555
9.952	-1647						9.952	-1673						449.009	555
9.96267	-1650						9.96267	-1672						449.012	555
9.97333	-1652						9.97333	-1674						449.015	555
9.984	-1654						9.984	-1677						449.021	834
9.99467	-1655						9.99467	-1681						449.03	554
10.0053	-1657						10.0053	-1683						449.033	830
10.016	-1659						10.016	-1685						449.039	549
10.0267	-1661						10.0267	-1685						449.042	547
10.0373	-1663						10.0373	-1686						449.051	544
10.048	-1664						10.048	-1687						449.054	543
10.0587	-1665						10.0587	-1688						449.06	543
10.0693	-1666						10.0693	-1689						449.063	542
10.08	-1666						10.08	-1690						449.069	2017
10.0907	-1666						10.0907	-1691						449.072	1356
10.1013	-1666						10.1013	-1691						449.075	1920
10.112	-1666						10.112	-1691						449.078	2487
10.1227	-1666						10.1227	-1691						449.081	5301
10.1333	-1668						10.1333	-1692						449.084	4940
10.144	-1668						10.144	-1693						449.087	10441
10.1547	-1668						10.1547	-1693						449.09	15442
10.1653	-1668						10.1653	-1693						449.093	19201
10.176	-1667						10.176	-1693						449.095	32183
10.1867	-1667						10.1867	-1693						449.098	35846
10.1973	-1667						10.1973	-1693						449.101	36996
10.208	-1667						10.208	-1693						449.104	34809
10.2187	-1667						10.2187	-1693						449.107	27622
10.2293	-1668						10.2293	-1694						449.11	15079
10.24	-1667						10.24	-1694						449.113	13106
10.2507	-1667						10.2507	-1693						449.116	4947
10.2613	-1667						10.2613	-1694						449.119	4614
10.272	-1667						10.272	-1695						449.122	2589
10.2827	-1667						10.2827	-1695						449.125	1512
10.2933	-1668						10.2933	-1696						449.128	1085
10.304	-1668						10.304	-1695						449.131	1356
10.3147	-1669						10.3147	-1695						449.134	814
10.3253	-1669						10.3253	-1694						449.14	814
10.336	-1668						10.336	-1693						449.143	1086
10.3467	-1667						10.3467	-1692						449.146	544
10.3573	-1668						10.3573	-1691						449.161	551
10.368	-1667						10.368	-1690						449.167	554
10.3787	-1666						10.3787	-1689						449.182	557
10.3893	-1665						10.3893	-1688						449.217	557
10.4	-1664						10.4	-1686						449.223	557
10.4107	-1664						10.4107	-1685						449.244	557
10.4213	-1664						10.4213	-1684						449.292	557
10.432	-1664						10.432	-1684						449.298	557
10.4427	-1665						10.4427	-1685						449.301	557
10.4533	-1667						10.4533	-1686						449.307	557
10.464	-1668						10.464	-1688						449.313	836
10.4747	-1669						10.4747	-1690						449.327	557
10.4853	-1670						10.4853	-1693						449.348	557
10.496	-1671						10.496	-1695						449.372	557
10.5067	-1673						10.5067	-1697						449.381	557
10.5173	-1674						10.5173	-1697						449.393	557
10.528	-1674						10.528	-1697						449.414	557
10.5387	-1675						10.5387	-1699						449.417	557
10.5493	-1677						10.5493	-1701						449.432	557
10.56	-1678						10.56	-1702						449.435	836
10.5707	-1678						10.5707	-1702						449.438	557
10.5813	-1678						10.5813	-1702						449.444	557
10.592	-1678						10.592	-1701						449.47	557
10.6027	-1677						10.6027	-1701						449.497	557
10.6133	-1677						10.6133	-1701						449.521	557
10.624	-1678						10.624	-1702						449.524	836
10.6347	-1678						10.6347	-1701						449.536	557
10.6453	-1678						10.6453	-1700						449.551	557
10.656	-1680						10.656	-1701						449.571	557
10.6667	-1681						10.6667	-1702						449.583	1114
10.6773	-1681						10.6773	-1703						449.586	557
10.688	-1681						10.688	-1703						449.613	557
10.6987	-1681						10.6987	-1704						449.619	557
10.7093	-1681						10.7093	-1705						449.628	557
10.72	-1682						10.72	-1705						449.631	557
10.7307	-1682						10.7307	-1703						449.649	557
10.7413	-1681						10.7413	-1703						449.676	557
10.752	-1681						10.752	-1704						449.795	557
10.7627	-1682						10.7627	-1703						449.798	836
10.7733	-1681						10.7733	-1703						449.815	557
10.784	-1679						10.784	-1704						449.821	557
10.7947	-1680						10.7947	-1706						449.836	557
10.8053	-1680						10.8053	-1707						449.848	557
10.816	-1681						10.816	-1705						449.869	557
10.8267	-1681						10.8267	-1702						449.875	557
10.8373	-1682						10.8373	-1702						449.881	557
10.848	-1682						10.848	-1703						449.905	557
10.8587	-1682						10.8587	-1703						449.929	557
10.8693	-1682						10.8693	-1703						449.94	835
10.88	-1681						10.88	-1704						449.943	835
10.8907	-1682						10.8907	-1705						449.949	557
10.9013	-1681						10.9013	-1706						449.952	835
10.912	-1680						10.912	-1705						449.955	835
10.9227	-1682						10.9227	-1706						449.958	1392
10.9333	-1683						10.9333	-1707						449.961	557
10.944	-1682						10.944	-1708						449.964	1114
10.9547	-1681						10.9547	-1709						449.97	835
10.9653	-1680						10.9653	-1708						449.976	557
10.976	-1680						10.976	-1708						449.994	557
10.9867	-1679						10.9867	-1708						449.997	557
10.9973	-1678						10.9973	-1707						450.012	557
11.008	-1678						11.008	-1709						450.068	555
11.0187	-1678						11.0187	-1709						450.077	555
11.0293	-1678						11.0293	-1708						450.083	1387
11.04	-1678						11.04	-1708						450.086	2021
11.0507	-1677						11.0507	-1708						450.089	1817
11.0613	-1678						11.0613	-1708						450.092	3011
11.072	-1678						11.072	-1708						450.095	3933
11.0827	-1678						11.0827	-1709						450.098	3265
11.0933	-1679						11.0933	-1710						450.101	5540
11.104	-1679						11.104	-1711						450.104	5162
11.1147	-1679						11.1147	-1712						450.107	6311
11.1253	-1680						11.1253	-1712						450.11	2639
11.136	-1680						11.136	-1713						450.113	2056
11.1467	-1681						11.1467	-1714						450.116	2882
11.1573	-1681						11.1573	-1714						450.119	2845
11.168	-1682						11.168	-1714						450.122	1109
11.1787	-1683						11.1787	-1713						450.128	1387
11.1893	-1683						11.1893	-1712						450.131	832
11.2	-1682						11.2	-1713						450.205	557
11.2107	-1682						11.2107	-1712						450.226	557
11.2213	-1681						11.2213	-1710						450.244	557
11.232	-1682						11.232	-1709						450.268	836
11.2427	-1682						11.2427	-1708						450.289	557
11.2533	-1681						11.2533	-1709						450.319	557
11.264	-1680						11.264	-1710						450.357	557
11.2747	-1680						11.2747	-1712						450.384	557
11.2853	-1679						11.2853	-1712						450.396	557
11.296	-1678						11.296	-1713						450.435	557
11.3067	-1678						11.3067	-1713						450.468	557
11.3173	-1680						11.3173	-1713						450.476	557
11.328	-1682						11.328	-1712						450.5	836
11.3387	-1683						11.3387	-1710						450.524	557
11.3493	-1684						11.3493	-1710						450.557	836
11.36	-1685						11.36	-1710						450.563	557
11.3707	-1686						11.3707	-1711						450.593	836
11.3813	-1686						11.3813	-1713						450.619	557
11.392	-1685						11.392	-1712						450.625	557
11.4027	-1685						11.4027	-1713						450.64	557
11.4133	-1685						11.4133	-1714						450.661	557
11.424	-1685						11.424	-1716						450.691	557
11.4347	-1685						11.4347	-1717						450.727	557
11.4453	-1685						11.4453	-1717						450.739	557
11.456	-1686						11.456	-1715						450.759	557
11.4667	-1686						11.4667	-1716						450.765	1114
11.4773	-1687						11.4773	-1717						450.768	557
11.488	-1687						11.488	-1718						450.771	557
11.4987	-1687						11.4987	-1718						450.798	557
11.5093	-1688						11.5093	-1719						450.837	557
11.52	-1688						11.52	-1719						450.852	557
11.5307	-1687						11.5307	-1718						450.885	557
11.5413	-1687						11.5413	-1718						450.914	557
11.552	-1687						11.552	-1719						450.935	557
11.5627	-1688						11.5627	-1719						450.962	557
11.5733	-1687						11.5733	-1719						451.034	557
11.584	-1687						11.584	-1720						451.048	835
11.5947	-1689						11.5947	-1719						451.057	557
11.6053	-1690						11.6053	-1719						451.06	557
11.616	-1690						11.616	-1718						451.081	835
11.6267	-1688						11.6267	-1718						451.084	557
11.6373	-1688						11.6373	-1718						451.096	1476
11.648	-1688						11.648	-1718						451.099	835
11.6587	-1688						11.6587	-1719						451.102	1521
11.6693	-1688						11.6693	-1719						451.108	1114
11.68	-1688						11.68	-1719						451.111	557
11.6907	-1688						11.6907	-1719						451.114	557
11.7013	-1689						11.7013	-1718						451.12	557
11.712	-1688						11.712	-1718						451.153	835
11.7227	-1687						11.7227	-1718						451.165	557
11.7333	-1687						11.7333	-1717						451.23	836
11.744	-1687						11.744	-1718						451.278	836
11.7547	-1689						11.7547	-1718						451.326	557
11.7653	-1688						11.7653	-1717						451.335	557
11.776	-1687						11.776	-1717						451.35	557
11.7867	-1685						11.7867	-1717						451.353	557
11.7973	-1686						11.7973	-1717						451.397	557
11.808	-1687						11.808	-1717						451.409	836
11.8187	-1686						11.8187	-1717						451.424	557
11.8293	-1686						11.8293	-1716						451.478	557
11.84	-1686						11.84	-1716						451.49	557
11.8507	-1685						11.8507	-1717						451.54	557
11.8613	-1686						11.8613	-1718						451.561	557
11.872	-1686						11.872	-1717						451.564	557
11.8827	-1685						11.8827	-1718						451.576	557
11.8933	-1685						11.8933	-1717						451.609	557
11.904	-1687						11.904	-1717						451.642	557
11.9147	-1687						11.9147	-1718						451.645	557
11.9253	-1688						11.9253	-1719						451.651	557
11.936	-1689						11.936	-1720						451.654	557
11.9467	-1690						11.9467	-1720						451.704	557
11.9573	-1690						11.9573	-1720						451.761	557
11.968	-1689						11.968	-1719						451.785	557
11.9787	-1689						11.9787	-1719						451.791	557
11.9893	-1689						11.9893	-1719						451.794	557
12	-1688						12	-1720						451.83	557
12.0107	-1689						12.0107	-1720						451.857	557
12.0213	-1690						12.0213	-1721						451.865	557
12.032	-1691						12.032	-1720						451.877	557
12.0427	-1691						12.0427	-1720						451.904	557
12.0533	-1692						12.0533	-1720						451.949	557
12.064	-1692						12.064	-1720						451.973	557
12.0747	-1693						12.0747	-1721						451.988	557
12.0853	-1693						12.0853	-1721						452.053	557
12.096	-1694						12.096	-1721						452.074	557
12.1067	-1694						12.1067	-1722						452.08	557
12.1173	-1693						12.1173	-1723						452.089	557
12.128	-1693						12.128	-1724						452.092	557
12.1387	-1693						12.1387	-1726						452.107	836
12.1493	-1695						12.1493	-1726						452.11	557
12.16	-1696						12.16	-1726						452.152	557
12.1707	-1697						12.1707	-1724						452.185	557
12.1813	-1696						12.1813	-1724						452.197	557
12.192	-1696						12.192	-1724						452.218	557
12.2027	-1697						12.2027	-1725						452.25	557
12.2133	-1698						12.2133	-1723						452.319	557
12.224	-1699						12.224	-1719						452.352	557
12.2347	-1699						12.2347	-1718						452.495	557
12.2453	-1698						12.2453	-1720						452.507	557
12.256	-1698						12.256	-1721						452.516	557
12.2667	-1699						12.2667	-1723						452.534	557
12.2773	-1699						12.2773	-1724						452.567	557
12.288	-1700						12.288	-1725						452.603	836
12.2987	-1699						12.2987	-1725						452.612	557
12.3093	-1699						12.3093	-1724						452.686	557
12.32	-1699						12.32	-1725						452.722	557
12.3307	-1698						12.3307	-1725						452.728	557
12.3413	-1698						12.3413	-1726						452.776	557
12.352	-1698						12.352	-1726						452.847	836
12.3627	-1699						12.3627	-1726						452.919	557
12.3733	-1701						12.3733	-1727						453.042	557
12.384	-1702						12.384	-1726						453.119	557
12.3947	-1702						12.3947	-1726						453.17	557
12.4053	-1702						12.4053	-1727						453.212	557
12.416	-1700						12.416	-1727						453.23	557
12.4267	-1698						12.4267	-1727						453.266	557
12.4373	-1697						12.4373	-1728						453.307	557
12.448	-1699						12.448	-1727						453.382	557
12.4587	-1700						12.4587	-1726						453.424	557
12.4693	-1699						12.4693	-1726						453.57	557
12.48	-1699						12.48	-1725						453.588	557
12.4907	-1699						12.4907	-1724						453.777	557
12.5013	-1699						12.5013	-1722						453.872	557
12.512	-1699						12.512	-1723						453.905	557
12.5227	-1697						12.5227	-1723						453.995	557
12.5333	-1696						12.5333	-1722						454.028	557
12.544	-1696						12.544	-1723						454.037	557
12.5547	-1695						12.5547	-1723						454.153	557
12.5653	-1694						12.5653	-1722						454.228	557
12.576	-1693						12.576	-1719						454.261	557
12.5867	-1693						12.5867	-1717						454.309	557
12.5973	-1690						12.5973	-1715						454.444	557
12.608	-1687						12.608	-1714						454.713	557
12.6187	-1686						12.6187	-1713						454.803	557
12.6293	-1684						12.6293	-1712						454.958	836
12.64	-1683						12.64	-1710						455.075	557
12.6507	-1681						12.6507	-1708						455.446	557
12.6613	-1679						12.6613	-1706						455.458	557
12.672	-1676						12.672	-1705						455.467	557
12.6827	-1673						12.6827	-1702						455.902	557
12.6933	-1669						12.6933	-1698						455.983	557
12.704	-1664						12.704	-1694						456.045	557
12.7147	-1661						12.7147	-1691						456.135	557
12.7253	-1660						12.7253	-1686						456.498	557
12.736	-1657						12.736	-1683						456.573	557
12.7467	-1653						12.7467	-1680						456.687	557
12.7573	-1648						12.7573	-1676						456.699	557
12.768	-1644						12.768	-1672						457.014	557
12.7787	-1640						12.7787	-1668						457.185	557
12.7893	-1637						12.7893	-1663						457.23	557
12.8	-1632						12.8	-1657						457.665	557
12.8107	-1627						12.8107	-1651						458.314	557
12.8213	-1621						12.8213	-1647						461.061	557
12.832	-1613						12.832	-1641						461.067	557
12.8427	-1608						12.8427	-1634						461.07	557
12.8533	-1602						12.8533	-1627						461.076	836
12.864	-1596						12.864	-1620						461.079	836
12.8747	-1591						12.8747	-1613						461.082	836
12.8853	-1585						12.8853	-1607						462.071	557
12.896	-1579						12.896	-1601						462.086	836
12.9067	-1572						12.9067	-1595						462.098	557
12.9173	-1565						12.9173	-1589						463.064	553
12.928	-1558						12.928	-1581						463.067	553
12.9387	-1550						12.9387	-1573						463.07	1492
12.9493	-1541						12.9493	-1563						463.073	2529
12.96	-1534						12.96	-1555						463.076	4763
12.9707	-1525						12.9707	-1547						463.079	5343
12.9813	-1510						12.9813	-1539						463.082	6034
12.992	-1498						12.992	-1531						463.085	8817
13.0027	-1493						13.0027	-1521						463.088	8576
13.0133	-1485						13.0133	-1510						463.091	10692
13.024	-1478						13.024	-1500						463.094	8832
13.0347	-1468						13.0347	-1491						463.097	4448
13.0453	-1459						13.0453	-1482						463.1	3193
13.056	-1449						13.056	-1472						463.103	3249
13.0667	-1439						13.0667	-1461						463.106	1607
13.0773	-1429						13.0773	-1452						463.109	553
13.088	-1418						13.088	-1440						463.112	1695
13.0987	-1407						13.0987	-1428						463.115	830
13.1093	-1397						13.1093	-1416						463.121	553
13.12	-1386						13.12	-1405						463.892	558
13.1307	-1375						13.1307	-1393						464.067	834
13.1413	-1363						13.1413	-1381						464.073	1512
13.152	-1350						13.152	-1370						464.076	1113
13.1627	-1338						13.1627	-1359						464.079	1443
13.1733	-1326						13.1733	-1346						464.082	1891
13.184	-1313						13.184	-1333						464.085	1782
13.1947	-1300						13.1947	-1321						464.088	2188
13.2053	-1286						13.2053	-1308						464.091	1597
13.216	-1273						13.216	-1296						464.094	2246
13.2267	-1260						13.2267	-1282						464.097	834
13.2373	-1245						13.2373	-1267						464.1	1895
13.248	-1229						13.248	-1253						464.103	1113
13.2587	-1214						13.2587	-1239						464.106	1113
13.2693	-1200						13.2693	-1224						464.109	556
13.28	-1185						13.28	-1208						464.115	556
13.2907	-1167						13.2907	-1192						464.902	557
13.3013	-1151						13.3013	-1178						464.944	557
13.312	-1136						13.312	-1163						465.074	557
13.3227	-1119						13.3227	-1146						465.083	557
13.3333	-1101						13.3333	-1129						465.086	836
13.344	-1082						13.344	-1112						465.089	1633
13.3547	-1064						13.3547	-1094						465.095	557
13.3653	-1047						13.3653	-1076						465.098	836
13.376	-1030						13.376	-1059						465.613	557
13.3867	-1012						13.3867	-1041						466.095	557
13.3973	-994						13.3973	-1024						466.101	557
13.408	-975						13.408	-1007						466.919	557
13.4187	-957						13.4187	-987						466.925	557
13.4293	-939						13.4293	-967						469.059	1113
13.44	-918						13.44	-948						469.062	1113
13.4507	-895						13.4507	-928						469.065	1715
13.4613	-875						13.4613	-910						469.068	1572
13.472	-855						13.472	-891						469.072	2808
13.4827	-835						13.4827	-872						469.075	1391
13.4933	-815						13.4933	-852						469.078	2680
13.504	-796						13.504	-832						469.081	2425
13.5147	-776						13.5147	-812						469.084	1665
13.5253	-754						13.5253	-790						469.099	556
13.536	-732						13.536	-771						470.066	1114
13.5467	-711						13.5467	-752						470.069	557
13.5573	-692						13.5573	-732						470.072	1618
13.568	-673						13.568	-711						470.075	836
13.5787	-652						13.5787	-691						470.078	1427
13.5893	-631						13.5893	-673						470.084	836
13.6	-612						13.6	-655						470.09	557
13.6107	-594						13.6107	-636						471.086	557
13.6213	-575						13.6213	-618						474.094	557
13.632	-555						13.632	-600						479.078	836
13.6427	-536						13.6427	-582						479.081	836
13.6533	-520						13.6533	-565						479.084	836
13.664	-503						13.664	-547						482.894	557
13.6747	-485						13.6747	-530						484.901	557
13.6853	-465						13.6853	-513						484.904	557
13.696	-447						13.696	-499						484.907	835
13.7067	-433						13.7067	-484						484.91	1113
13.7173	-418						13.7173	-467						484.913	1807
13.728	-402						13.728	-452						484.916	1500
13.7387	-387						13.7387	-439						484.92	1113
13.7493	-374						13.7493	-426						484.923	1392
13.76	-361						13.76	-412						484.926	1113
13.7707	-347						13.7707	-397						484.929	1476
13.7813	-333						13.7813	-384						484.932	557
13.792	-320						13.792	-373						485.046	557
13.8027	-310						13.8027	-362						485.12	557
13.8133	-299						13.8133	-350						486.924	557
13.824	-287						13.824	-338						486.933	557
13.8347	-276						13.8347	-328						486.94	836
13.8453	-267						13.8453	-318						486.946	557
13.856	-259						13.856	-309						486.949	1114
13.8667	-249						13.8667	-298						486.952	1114
13.8773	-239						13.8773	-288						488.933	557
13.888	-231						13.888	-281						489.057	836
13.8987	-224						13.8987	-273						489.076	836
13.9093	-218						13.9093	-264						490.933	836
13.92	-210						13.92	-255						490.939	557
13.9307	-203						13.9307	-249						490.946	557
13.9413	-197						13.9413	-241						494.931	557
13.952	-192						13.952	-233						495.08	558
13.9627	-185						13.9627	-226						499.998	557
13.9733	-179						13.9733	-220						501.003	557
13.984	-175						13.984	-215						501.006	557
13.9947	-170						13.9947	-210						501.009	1115
14.0053	-164						14.0053	-204						501.012	836
14.016	-157						14.016	-196						501.031	557
														502.005	557
														503.021	557
														503.506	557
														504.12	557
														505.034	557
														505.038	557
														505.044	557
														505.047	1114
														505.06	557
														505.075	557
														505.517	557
														506.047	557
														506.054	557
														507.039	557
														507.042	557
														508.073	557
														509.339	557
														510.077	557
														510.09	836
														510.096	557
														510.914	557
														510.917	557
														510.921	557
														514.925	1392
														514.928	835
														514.931	1415
														514.935	2069
														514.938	1114
														514.941	1392
														514.944	1475
														514.947	1392
														514.957	557
														515.062	557
														515.065	835
														515.072	1458
														515.075	557
														515.078	1418
														515.081	2091
														515.084	1114
														515.088	835
														515.091	557
														515.113	557
														515.855	557
														516.075	836
														516.078	1115
														516.082	557
														516.857	836
														516.866	557
														517.058	557
														519.105	557
														523.909	557
														524.838	557
														524.847	557
														526.855	557
														526.868	557
														526.881	836
														527.016	836
														531.025	557
														531.029	835
														531.032	557
														531.038	1392
														531.045	1114
														531.048	1392
														531.051	557
														531.061	835
														532.038	557
														532.051	1114
														532.054	557
														532.057	557
														532.061	1574
														532.064	1417
														532.067	1114
														532.07	1783
														532.077	835
														532.08	557
														532.083	557
														533.061	557
														533.078	1487
														533.094	557
														535.066	836
														535.075	836
														537.978	557
														538.059	557
														539.9	557
														539.995	557
														540.053	557
														540.944	557
														540.947	836
														540.954	836
														542.012	557
														542.924	557
														543.892	557
														545.871	557
														545.884	557
														546.008	836
														546.015	836
														546.025	557
														546.035	836
														546.907	557
														546.989	836
														547.009	557
														547.012	836
														547.019	557
														548.01	557
														548.047	557
														557.032	557
														560.894	557
														561.074	557
														561.077	557
														563.053	836
														563.073	557
														564.909	557
														564.913	557
														564.916	836
														564.919	836
														564.923	557
														566.926	557
														566.929	557
														567.892	557
														569.033	557
														577.048	557
														577.058	1115
														577.078	557
														581.073	557
														583.054	557
														585.035	557
														589.997	558
														593.131	557
														593.141	1393
														593.144	557
														597.164	557
														599.044	557
														600.034	557
														642.904	1114
														642.911	1595
														642.925	557
														643.053	557
														643.904	557
														661.052	556
														661.056	556
														661.06	1111
														661.063	1564
														661.067	1111
														661.071	2243
														661.074	2930
														661.078	3347
														661.081	4240
														661.085	1838
														661.089	2148
														661.092	1935
														661.096	834
														661.099	834
														661.103	1930
														661.107	1111
														661.11	834
														661.128	556
														662.031	557
														662.067	557
														662.07	835
														662.074	1392
														662.078	1503
														662.081	1637
														662.085	835
														662.088	1852
														662.092	1392
														662.096	1392
														662.894	832
														662.898	1594
														662.901	1839
														662.905	2146
														662.908	1864
														662.912	5191
														662.916	2268
														662.919	11063
														662.923	6293
														662.926	4154
														662.93	1722
														662.934	2149
														662.937	1971
														662.941	1386
														662.944	1630
														662.948	1386
														662.955	555
														662.959	555
														662.966	1109
														663.071	557
														663.1	557
														663.906	557
														663.91	557
														663.913	1114
														663.917	1483
														663.92	2014
														663.924	1114
														663.928	835
														663.931	1114
														663.935	1114
														663.938	835
														663.942	557
														664.897	557
														664.901	836
														664.919	1393
														664.926	836
														664.937	557
														665.914	557
														665.922	557
														673.333	557
														674.951	557
														677.078	557
														678.869	553
														678.872	1106
														678.876	1762
														678.88	2005
														678.883	2767
														678.887	4538
														678.891	5496
														678.894	8018
														678.898	8026
														678.902	6875
														678.905	10469
														678.909	6173
														678.912	3869
														678.916	6148
														678.92	5090
														678.923	1929
														678.927	1382
														678.931	1106
														678.934	553
														678.938	553
														679.874	557
														679.885	1671
														679.889	1114
														679.893	557
														679.896	1453
														679.9	2326
														679.904	1449
														679.907	1674
														679.911	835
														680.888	557
														680.896	557
														680.903	557
														680.907	836
														680.921	557
														682.889	554
														682.893	1108
														682.897	2105
														682.9	2010
														682.904	2021
														682.908	3867
														682.911	3065
														682.915	5027
														682.919	6167
														682.922	5960
														682.926	5005
														682.93	3910
														682.933	3019
														682.937	3763
														682.941	3188
														682.944	8154
														682.948	830
														682.952	554
														682.955	1107
														682.963	830
														682.966	830
														682.97	554
														683.014	555
														683.018	555
														683.032	555
														683.036	1388
														683.04	1459
														683.043	1895
														683.047	1706
														683.051	2829
														683.054	2602
														683.058	4294
														683.062	3233
														683.065	3574
														683.069	3140
														683.073	2005
														683.076	2891
														683.08	1388
														683.084	1110
														683.091	1388
														683.095	1111
														683.898	557
														683.905	557
														683.916	1625
														683.92	1525
														683.924	1392
														683.931	1392
														683.935	557
														683.938	557
														683.942	557
														684.045	1114
														684.049	835
														684.052	557
														684.056	1114
														684.06	835
														684.063	2062
														684.067	557
														684.071	835
														684.074	557
														684.078	1114
														684.082	557
														684.093	557
														684.897	834
														684.9	1768
														684.904	1113
														684.908	2379
														684.911	2096
														684.915	1513
														684.919	2395
														684.922	2440
														684.926	1538
														684.93	1468
														684.933	556
														684.937	556
														685.029	557
														685.033	836
														685.04	836
														685.044	836
														685.051	557
														685.058	557
														685.088	557
														685.095	557
														685.907	557
														685.922	557
														686.929	557
														688.49	557
														688.493	836
														688.501	1393
														688.508	557
														688.526	557
														689.491	557
														692.871	836
														692.875	557
														692.878	836
														693.85	834
														693.858	1694
														693.861	1112
														693.865	1551
														693.869	3772
														693.872	3317
														693.876	3938
														693.88	2936
														693.883	4044
														693.887	1389
														693.891	1556
														693.895	1389
														693.898	556
														693.913	556
														693.924	556
														694.837	1108
														694.845	554
														694.849	1438
														694.852	2481
														694.856	2334
														694.86	1988
														694.863	4460
														694.867	7046
														694.871	6455
														694.874	5987
														694.878	3780
														694.882	5104
														694.886	2769
														694.889	4592
														694.893	4737
														694.897	1108
														694.9	1385
														694.904	1385
														694.908	1385
														694.911	554
														694.93	554
														695.859	835
														695.863	1392
														695.866	1114
														695.87	1392
														695.874	1646
														695.877	1506
														695.881	1114
														695.888	1114
														696.862	557
														696.866	1114
														696.87	1114
														696.873	836
														696.877	1114
														696.881	1393
														696.885	1114
														696.888	557
														697.859	835
														697.863	1523
														697.867	557
														697.87	557
														697.874	1819
														697.878	835
														697.881	835
														697.885	557
														697.893	557
														697.896	835
														698.872	557
														698.89	1114
														698.912	557
														698.916	557
														698.92	557
														699.027	557
														699.031	1114
														699.035	557
														699.057	557
														700.026	557
														701.861	557
														701.865	836
														701.869	557
														701.872	1114
														702.836	557
														702.847	835
														702.851	557
														702.854	557
														702.858	557
														702.862	1392
														702.865	1114
														702.869	835
														702.88	1392
														702.888	557
														703.059	557
														703.855	836
														703.859	557
														703.867	557
														703.87	557
														703.874	836
														703.885	557
														704.857	557
														704.861	836
														704.868	557
														704.872	1393
														705.04	557
														706.837	836
														706.852	557
														706.859	557
														706.867	557
														706.886	557
														707.886	557
														709.989	557
														710.906	557
														710.91	557
														710.917	1114
														710.925	836
														710.928	557
														710.936	836
														711.838	557
														711.868	557
														711.883	557
														711.89	557
														711.905	557
														712.838	557
														712.872	557
														714.994	557
														715.519	557
														725.025	558
														731.061	557
														741.013	557
														742.029	557
														742.875	557
														745.06	557
														745.075	557
														746.037	557
														760.867	555
														760.871	555
														760.875	1458
														760.879	1565
														760.883	1661
														760.887	1890
														760.891	2467
														760.894	4907
														760.898	5440
														760.902	2135
														760.906	3007
														760.91	3084
														760.914	1674
														760.918	1388
														760.921	1499
														760.925	833
														760.929	833
														760.933	1111
														760.952	555
														761.886	836
														761.89	557
														761.897	557
														761.901	557
														761.905	836
														761.909	1114
														761.913	1393
														762.858	557
														762.885	557
														762.893	836
														762.901	557
														762.905	557
														762.913	557
														763.87	557
														763.886	557
														774.827	558
														776.856	557
														776.926	557
														778.86	557
														778.872	836
														799.057	558
														800.363	558
														878.865	834
														878.869	1390
														878.878	2681
														878.882	834
														878.886	1627
														878.89	2724
														878.894	1750
														878.899	3463
														878.903	2549
														878.907	1112
														878.911	2266
														878.915	1112
														878.919	1763
														878.924	1541
														878.928	834
														878.932	556
														879.868	557
														879.897	557
														879.906	836
														879.91	557
														879.914	557
														879.935	557
														880.913	557
														893.18	1115
														894.175	557
														894.859	557
														895.157	554
														895.161	1385
														895.165	1426
														895.169	1385
														895.174	1708
														895.178	2403
														895.182	3439
														895.186	2847
														895.19	4519
														895.195	4442
														895.199	5252
														895.203	5750
														895.207	3192
														895.211	3527
														895.216	5786
														895.22	8019
														895.224	554
														896.169	1390
														896.173	1963
														896.177	1390
														896.182	1390
														896.186	1560
														896.19	2358
														896.194	2553
														896.198	2524
														896.203	1946
														896.207	2945
														896.211	1753
														896.215	834
														896.219	1942
														896.224	556
														896.228	834
														896.232	556
														896.236	834
														897.194	1114
														897.199	1114
														897.203	1114
														897.207	836
														897.211	557
														897.215	836
														898.191	836
														898.203	1115
														898.224	1115
														898.86	557
														898.864	835
														898.868	1473
														898.876	835
														898.881	1897
														898.885	1392
														898.889	2089
														898.893	557
														898.898	1520
														898.902	1113
														898.91	835
														898.914	557
														898.919	835
														899.003	557
														899.007	835
														899.011	1418
														899.015	835
														899.02	1446
														899.024	2549
														899.028	1113
														899.032	2185
														899.036	835
														899.041	1113
														899.045	1113
														899.053	557
														899.057	557
														899.878	557
														899.882	1115
														899.887	836
														899.891	557
														899.92	557
														900.025	557
														900.03	557
														900.034	836
														900.885	836
														900.889	557
														900.897	836
														900.901	557
														900.906	557
														901.896	557
														907.209	836
														907.822	557
														907.852	557
														913.001	557
														913.009	836
														913.014	836
														913.018	836
														913.026	557
														914.842	556
														914.851	1430
														914.855	2120
														914.859	1939
														914.863	3095
														914.868	2623
														914.872	2640
														914.876	2778
														914.88	4989
														914.889	834
														914.893	1415
														914.897	1390
														914.902	1112
														914.919	556
														915.853	836
														915.857	1114
														915.861	557
														915.87	2007
														915.878	557
														915.891	557
														915.895	557
														916.859	836
														917.025	557
														917.093	554
														917.127	828
														917.14	1104
														917.144	1569
														917.148	1598
														917.153	1700
														917.157	5991
														917.161	6010
														917.165	7219
														917.17	7579
														917.174	10294
														917.178	7218
														917.182	9834
														917.187	7987
														917.191	7251
														917.195	4518
														917.199	5380
														917.204	3511
														917.208	2640
														917.212	1380
														917.216	1380
														917.221	552
														918.143	1110
														918.147	555
														918.152	1387
														918.156	1110
														918.16	1427
														918.164	2532
														918.169	2204
														918.173	3731
														918.177	3229
														918.181	4383
														918.186	4001
														918.19	2530
														918.194	5337
														918.198	3567
														918.203	2701
														918.207	1110
[truncated: 146 more rows]

## Sheet: Data Set 5
Enzyme activity assay of UFGT3 ( myricetin )						Enzyme activity assay of UFGT3 (FtUFGT3+myricetin )							Enzyme activity assay of UFGT3 ( myricetin+myricetin-3-O-glucoside )								Secondary ion mass spectrometry spectrum of myricetin-3-O-glucoside
R.Time (min)	Intensity					R.Time (min)	Intensity						R.Time (min)	Intensity							Mass/Charge	Intensity
0	0					0	0						0	0							101.237	323
0.01067	0					0.01067	0						0.01067	0							103.799	323
0.02133	0					0.02133	0						0.02133	0							104.97	323
0.032	0					0.032	0						0.032	0							105.255	323
0.04267	0					0.04267	0						0.04267	0							106.71	323
0.05333	0					0.05333	0						0.05333	0							107.257	323
0.064	0					0.064	0						0.064	0							109.359	323
0.07467	0					0.07467	0						0.07467	0							111.746	323
0.08533	0					0.08533	0						0.08533	0							112.046	323
0.096	0					0.096	0						0.096	0							112.593	323
0.10667	0					0.10667	0						0.10667	0							114.883	323
0.11733	0					0.11733	0						0.11733	0							114.898	323
0.128	0					0.128	0						0.128	0							118.361	323
0.13867	0					0.13867	0						0.13867	0							118.51	323
0.14933	0					0.14933	0						0.14933	0							118.63	323
0.16	0					0.16	0						0.16	0							118.992	807
0.17067	0					0.17067	0						0.17067	0							118.994	323
0.18133	0					0.18133	0						0.18133	0							118.995	323
0.192	0					0.192	0						0.192	0							121.08	323
0.20267	0					0.20267	0						0.20267	0							122.496	323
0.21333	0					0.21333	0						0.21333	0							123.918	323
0.224	0					0.224	0						0.224	0							124.301	323
0.23467	0					0.23467	0						0.23467	0							124.32	323
0.24533	0					0.24533	0						0.24533	0							124.338	323
0.256	0					0.256	0						0.256	0							124.468	323
0.26667	0					0.26667	0						0.26667	0							124.829	323
0.27733	0					0.27733	0						0.27733	0							125.029	323
0.288	0					0.288	0						0.288	0							126.561	323
0.29867	0					0.29867	0						0.29867	0							127.117	323
0.30933	0					0.30933	0						0.30933	0							127.28	484
0.32	0					0.32	0						0.32	0							127.986	323
0.33067	0					0.33067	0						0.33067	0							129.158	323
0.34133	0					0.34133	0						0.34133	0							129.163	323
0.352	0					0.352	0						0.352	0							129.613	323
0.36267	0					0.36267	0						0.36267	0							130.196	323
0.37333	0					0.37333	0						0.37333	0							130.964	645
0.384	0					0.384	0						0.384	0							130.965	323
0.39467	0					0.39467	0						0.39467	0							130.967	645
0.40533	0					0.40533	0						0.40533	0							130.973	484
0.416	0					0.416	0						0.416	-1.31619							130.988	484
0.42667	0					0.42667	0						0.42667	-2.92772							130.989	323
0.43733	0					0.43733	0						0.43733	-2.58014							130.991	645
0.448	0					0.448	0						0.448	1.43438							130.993	837
0.45867	0					0.45867	0						0.45867	9.83525							130.994	484
0.46933	0					0.46933	15.6846						0.46933	21.9514							130.996	484
0.48	0					0.48	38.8098						0.48	36.044							131.493	323
0.49067	0					0.49067	59.6192						0.49067	50.7082							131.496	323
0.50133	0					0.50133	75.3083						0.50133	62.2774							132.011	323
0.512	0					0.512	85.4746						0.512	80.1738							132.219	323
0.52267	0					0.52267	95.4272						0.52267	53.926							132.547	323
0.53333	0					0.53333	114.798						0.53333	-51.9159							132.806	323
0.544	0					0.544	148.616						0.544	-72.4774							132.954	323
0.55467	0					0.55467	236.512						0.55467	133.283							134.094	323
0.56533	0					0.56533	280.714						0.56533	664.965							134.985	323
0.576	477.293					0.576	915.923						0.576	1571.98							134.986	323
0.58667	2006.06					0.58667	2729.26						0.58667	2851.93							134.99	646
0.59733	3641.69					0.59733	4637.21						0.59733	4454.39							136.021	323
0.608	5294.04					0.608	6531.5						0.608	6285.8							136.689	323
0.61867	6921.22					0.61867	8354.03						0.61867	8220.82							136.704	323
0.62933	8510.92					0.62933	10082.5						0.62933	10085.4							138.558	323
0.64	10070.3					0.64	11718.5						0.64	11776							140.155	323
0.65067	11605.6					0.65067	13265						0.65067	13332.8							142.867	323
0.66133	13100.7					0.66133	14702.3						0.66133	14706.2							145.879	323
0.672	14517.8					0.672	15975.1						0.672	15835.1							145.935	323
0.68267	15741.7					0.68267	16918.5						0.68267	16681.4							148.952	323
0.69333	16609.5					0.69333	17476.6						0.69333	17274							148.954	645
0.704	17166.1					0.704	17757.6						0.704	17707.6							148.959	323
0.71467	17586.7					0.71467	17893.3						0.71467	18101.5							148.961	484
0.72533	18085.5					0.72533	18162.1						0.72533	18552.6							148.964	323
0.736	18848.2					0.736	18778.9						0.736	19105.6							151.003	323
0.74667	19786.3					0.74667	19643.1						0.74667	19723.7							151.004	645
0.75733	20616.9					0.75733	20451.6						0.75733	20295.8							151.006	645
0.768	21079.1					0.768	20919.8						0.768	20658							151.365	323
0.77867	21053.9					0.77867	20909.4						0.77867	20660.1							153.816	323
0.78933	20535.1					0.78933	20407.5						0.78933	20247.8							154.515	323
0.8	19568.7					0.8	19456.3						0.8	19437							154.944	323
0.81067	18237.4					0.81067	18138.5						0.81067	18278.8							161.662	323
0.82133	16810					0.82133	16730.1						0.82133	16847.5							162.978	484
0.832	15374.1					0.832	15306.2						0.832	15221.1							162.98	645
0.84267	13680.6					0.84267	13616.3						0.84267	13474.6							162.984	484
0.85333	11766					0.85333	11709.3						0.85333	11677							162.985	484
0.864	9861.24					0.864	9810.2						0.864	9885.83							163.557	323
0.87467	8082.22					0.87467	8035.36						0.87467	8145.16							165.946	323
0.88533	6487.32					0.88533	6443.56						0.88533	6522.44							166.333	323
0.896	5094.7					0.896	5053.21						0.896	5093.62							166.92	323
0.90667	3901.46					0.90667	3862.27						0.90667	3878.34							168.454	870
0.91733	2895.54					0.91733	2859.04						0.91733	2860.63							168.455	1148
0.928	2063.06					0.928	2029.45						0.928	2023.36							168.457	1146
0.93867	1391.72					0.93867	1360.65						0.93867	1350.49							168.459	1568
0.94933	871.168					0.94933	843.345						0.94933	870.508							168.461	6235
0.96	494.674					0.96	471.466						0.96	522.774							168.463	6201
0.97067	259.801					0.97067	242.287						0.97067	289.122							168.464	4391
0.98133	170.374					0.98133	159.074						0.98133	146.713							168.466	5599
0.992	0					0.992	233.408						0.992	70.4066							168.468	4498
1.00267	0					1.00267	0						1.00267	35.2582							168.47	5056
1.01333	0					1.01333	0						1.01333	19.3757							168.472	2353
1.024	0					1.024	0						1.024	6.94466							168.474	2890
1.03467	0					1.03467	0						1.03467	-8.45219							168.475	2438
1.04533	0					1.04533	0						1.04533	-19.5867							168.477	1082
1.056	0					1.056	0						1.056	0							168.479	887
1.06667	0					1.06667	0						1.06667	0							168.481	1194
1.07733	0					1.07733	0						1.07733	0							168.483	954
1.088	0					1.088	0						1.088	0							168.484	320
1.09867	0					1.09867	0						1.09867	0							168.486	479
1.10933	0					1.10933	0						1.10933	0							168.488	879
1.12	0					1.12	0						1.12	0							168.49	1381
1.13067	0					1.13067	0						1.13067	0							168.492	799
1.14133	0					1.14133	0						1.14133	0							168.494	480
1.152	0					1.152	0						1.152	0							168.495	877
1.16267	0					1.16267	0						1.16267	0							168.497	320
1.17333	0					1.17333	0						1.17333	0							168.501	321
1.184	0					1.184	0						1.184	0							168.503	321
1.19467	0					1.19467	0						1.19467	0							168.505	321
1.20533	0					1.20533	0						1.20533	0							168.506	322
1.216	0					1.216	0						1.216	0							168.512	322
1.22667	0					1.22667	0						1.22667	0							168.528	323
1.23733	0					1.23733	0						1.23733	0							168.705	323
1.248	0					1.248	0						1.248	0							168.73	323
1.25867	0					1.25867	0						1.25867	0							168.785	323
1.26933	0					1.26933	0						1.26933	0							168.794	323
1.28	0					1.28	0						1.28	0							168.833	323
1.29067	0					1.29067	0						1.29067	0							168.975	551
1.30133	0					1.30133	0						1.30133	0							168.977	551
1.312	0					1.312	0						1.312	0							168.978	2402
1.32267	0					1.32267	0						1.32267	0							168.98	7572
1.33333	0					1.33333	0						1.33333	0							168.982	11520
1.344	0					1.344	0						1.344	0							168.984	30030
1.35467	0					1.35467	0						1.35467	0							168.986	147588
1.36533	0					1.36533	0						1.36533	0							168.988	467078
1.376	0					1.376	0						1.376	0							168.989	1116009
1.38667	0					1.38667	0						1.38667	0							168.991	1422433
1.39733	0					1.39733	0						1.39733	0							168.993	1034947
1.408	0					1.408	0						1.408	0							168.995	507750
1.41867	0					1.41867	0						1.41867	0							168.997	173033
1.42933	0					1.42933	0						1.42933	0							168.999	69656
1.44	0					1.44	0						1.44	0							169	35023
1.45067	0					1.45067	0						1.45067	0							169.002	16277
1.46133	0					1.46133	0						1.46133	0							169.004	8107
1.472	0					1.472	0						1.472	0							169.006	3988
1.48267	0					1.48267	0						1.48267	0							169.008	6255
1.49333	0					1.49333	0						1.49333	0							169.01	413
1.504	0					1.504	0						1.504	0							169.011	551
1.51467	0					1.51467	0						1.51467	0							169.015	551
1.52533	0					1.52533	0						1.52533	0							169.02	413
1.536	0					1.536	0						1.536	0							169.022	276
1.54667	0					1.54667	0						1.54667	0							169.024	276
1.55733	0					1.55733	0						1.55733	0							169.238	484
1.568	0					1.568	0						1.568	0							169.249	323
1.57867	0					1.57867	0						1.57867	0							169.263	323
1.58933	0					1.58933	0						1.58933	0							169.28	484
1.6	0					1.6	0						1.6	0							169.342	323
1.61067	0					1.61067	0						1.61067	0							169.349	323
1.62133	0					1.62133	0						1.62133	0							169.378	323
1.632	0					1.632	0						1.632	0							169.389	323
1.64267	0					1.64267	0						1.64267	0							169.415	323
1.65333	0					1.65333	0						1.65333	0							169.418	323
1.664	0					1.664	0						1.664	0							169.422	323
1.67467	0					1.67467	0						1.67467	0							169.429	323
1.68533	0					1.68533	0						1.68533	0							169.435	322
1.696	0					1.696	0						1.696	0							169.437	322
1.70667	0					1.70667	0						1.70667	0							169.439	645
1.71733	0					1.71733	0						1.71733	0							169.449	484
1.728	0					1.728	0						1.728	0							169.466	322
1.73867	0					1.73867	0						1.73867	0							169.468	484
1.74933	0					1.74933	0						1.74933	0							169.47	322
1.76	0					1.76	0						1.76	0							169.471	645
1.77067	0					1.77067	0						1.77067	0							169.475	322
1.78133	0					1.78133	0						1.78133	0							169.477	322
1.792	0					1.792	0						1.792	0							169.479	484
1.80267	0					1.80267	0						1.80267	0							169.482	322
1.81333	0					1.81333	0						1.81333	0							169.493	806
1.824	0					1.824	0						1.824	0							169.499	484
1.83467	0					1.83467	0						1.83467	0							169.501	322
1.84533	0					1.84533	0						1.84533	0							169.502	322
1.856	0					1.856	0						1.856	0							169.504	322
1.86667	0					1.86667	0						1.86667	0							169.512	484
1.87733	0					1.87733	0						1.87733	0							169.521	323
1.888	0					1.888	0						1.888	0							169.55	323
1.89867	0					1.89867	0						1.89867	0							169.565	323
1.90933	0					1.90933	0						1.90933	0							169.566	323
1.92	0					1.92	0						1.92	0							169.574	323
1.93067	0					1.93067	0						1.93067	0							169.583	323
1.94133	0					1.94133	0						1.94133	0							169.585	323
1.952	0					1.952	0						1.952	0							169.601	323
1.96267	0					1.96267	0						1.96267	0							169.61	323
1.97333	0					1.97333	0						1.97333	0							169.634	323
1.984	0					1.984	0						1.984	0							169.638	323
1.99467	0					1.99467	0						1.99467	0							169.661	322
2.00533	0					2.00533	0						2.00533	0							169.667	322
2.016	0					2.016	0						2.016	0							169.669	322
2.02667	0					2.02667	0						2.02667	0							169.674	645
2.03733	0					2.03733	0						2.03733	0							169.676	645
2.048	0					2.048	0						2.048	0							169.683	322
2.05867	0					2.05867	0						2.05867	0							169.685	322
2.06933	0					2.06933	0						2.06933	0							169.687	322
2.08	0					2.08	0						2.08	0							169.694	322
2.09067	0					2.09067	0						2.09067	0							169.696	322
2.10133	0					2.10133	0						2.10133	0							169.713	323
2.112	0					2.112	0						2.112	0							169.718	323
2.12267	0					2.12267	0						2.12267	0							169.72	645
2.13333	0					2.13333	0						2.13333	0							169.738	484
2.144	0					2.144	0						2.144	0							169.751	322
2.15467	0					2.15467	0						2.15467	0							169.753	322
2.16533	0					2.16533	0						2.16533	0							169.755	322
2.176	0					2.176	0						2.176	0							169.758	322
2.18667	0					2.18667	0						2.18667	0							169.767	322
2.19733	0					2.19733	0						2.19733	0							169.773	645
2.208	0					2.208	0						2.208	0							169.777	322
2.21867	0					2.21867	0						2.21867	0							169.788	322
2.22933	0					2.22933	0						2.22933	0							169.789	484
2.24	0					2.24	0						2.24	0							169.793	322
2.25067	0					2.25067	0						2.25067	0							169.795	322
2.26133	0					2.26133	0						2.26133	0							169.806	322
2.272	0					2.272	0						2.272	0							169.813	484
2.28267	0					2.28267	0						2.28267	0							169.815	322
2.29333	0					2.29333	0						2.29333	0							169.817	322
2.304	0					2.304	0						2.304	0							169.819	322
2.31467	0					2.31467	0						2.31467	0							169.824	322
2.32533	0					2.32533	0						2.32533	0							169.826	322
2.336	0					2.336	0						2.336	0							169.828	484
2.34667	0					2.34667	0						2.34667	0							169.839	645
2.35733	0					2.35733	0						2.35733	0							169.848	322
2.368	0					2.368	0						2.368	0							169.85	322
2.37867	0					2.37867	0						2.37867	0							169.859	322
2.38933	0					2.38933	0						2.38933	0							169.866	645
2.4	0					2.4	0						2.4	0							169.872	322
2.41067	0					2.41067	0						2.41067	0							169.877	322
2.42133	0					2.42133	0						2.42133	0							169.883	484
2.432	0					2.432	0						2.432	0							169.886	322
2.44267	0					2.44267	0						2.44267	0							169.888	322
2.45333	0					2.45333	0						2.45333	0							169.892	322
2.464	0					2.464	0						2.464	0							169.894	322
2.47467	0					2.47467	0						2.47467	0							169.908	484
2.48533	0					2.48533	0						2.48533	0							169.91	484
2.496	0					2.496	0						2.496	0							169.912	484
2.50667	0					2.50667	0						2.50667	0							169.916	322
2.51733	0					2.51733	0						2.51733	0							169.917	484
2.528	0					2.528	0						2.528	0							169.927	322
2.53867	0					2.53867	0						2.53867	0							169.934	484
2.54933	0					2.54933	0						2.54933	0							169.945	322
2.56	0					2.56	0						2.56	0							169.949	322
2.57067	0					2.57067	0						2.57067	0							169.95	817
2.58133	0					2.58133	0						2.58133	0							169.954	320
2.592	0					2.592	0						2.592	0							169.958	317
2.60267	0					2.60267	0						2.60267	0							169.963	315
2.61333	0					2.61333	0						2.61333	0							169.974	471
2.624	0					2.624	0						2.624	0							169.978	894
2.63467	0					2.63467	0						2.63467	0							169.981	873
2.64533	0					2.64533	0						2.64533	0							169.983	1600
2.656	0					2.656	0						2.656	0							169.985	1762
2.66667	0					2.66667	0						2.66667	0							169.987	4360
2.67733	0					2.67733	0						2.67733	0							169.989	9902
2.688	0					2.688	0						2.688	0							169.991	18329
2.69867	0					2.69867	0						2.69867	0							169.992	27808
2.70933	0					2.70933	0						2.70933	0							169.994	24800
2.72	0					2.72	0						2.72	0							169.996	24000
2.73067	0					2.73067	0						2.73067	0							169.998	15491
2.74133	0					2.74133	0						2.74133	0							170	13974
2.752	0					2.752	0						2.752	0							170.002	4816
2.76267	0					2.76267	0						2.76267	0							170.003	3296
2.77333	0					2.77333	0						2.77333	0							170.005	1552
2.784	0					2.784	0						2.784	0							170.007	1082
2.79467	0					2.79467	0						2.79467	0							170.009	815
2.80533	0					2.80533	0						2.80533	0							170.011	471
2.816	0					2.816	0						2.816	0							170.013	785
2.82667	0					2.82667	0						2.82667	0							170.014	314
2.83733	0					2.83733	0						2.83733	0							170.016	314
2.848	0					2.848	0						2.848	0							170.018	314
2.85867	0					2.85867	0						2.85867	0							170.022	314
2.86933	0					2.86933	0						2.86933	0							170.024	315
2.88	0					2.88	0						2.88	0							170.035	321
2.89067	0					2.89067	0						2.89067	0							170.038	322
2.90133	0					2.90133	0						2.90133	0							170.047	322
2.912	0					2.912	0						2.912	0							170.053	323
2.92267	0					2.92267	0						2.92267	0							170.056	323
2.93333	0					2.93333	0						2.93333	0							170.067	323
2.944	0					2.944	0						2.944	0							170.086	323
2.95467	0					2.95467	0						2.95467	0							170.106	323
2.96533	0					2.96533	0						2.96533	0							170.113	323
2.976	0					2.976	0						2.976	0							170.122	323
2.98667	0					2.98667	0						2.98667	0							170.124	323
2.99733	0					2.99733	0						2.99733	0							170.132	323
3.008	0					3.008	0						3.008	0							170.144	323
3.01867	0					3.01867	0						3.01867	0							170.168	323
3.02933	0					3.02933	0						3.02933	0							170.174	323
3.04	0					3.04	0						3.04	0							170.177	323
3.05067	0					3.05067	0						3.05067	0							170.185	323
3.06133	0					3.06133	0						3.06133	0							170.186	323
3.072	0					3.072	0						3.072	0							170.188	323
3.08267	0					3.08267	0						3.08267	0							170.19	484
3.09333	0					3.09333	0						3.09333	0							170.196	323
3.104	0					3.104	0						3.104	0							170.205	645
3.11467	0					3.11467	0						3.11467	0							170.223	322
3.12533	0					3.12533	0						3.12533	0							170.23	323
3.136	0					3.136	0						3.136	0							170.234	322
3.14667	0					3.14667	0						3.14667	0							170.24	484
3.15733	0					3.15733	0						3.15733	0							170.247	322
3.168	0					3.168	0						3.168	0							170.256	484
3.17867	0					3.17867	0						3.17867	0							170.263	322
3.18933	0					3.18933	0						3.18933	0							170.265	322
3.2	0					3.2	0						3.2	0							170.269	484
3.21067	0					3.21067	0						3.21067	0							170.271	322
3.22133	0					3.22133	0						3.22133	0							170.285	484
3.232	0					3.232	0						3.232	0							170.289	322
3.24267	0					3.24267	0						3.24267	0							170.3	484
3.25333	0					3.25333	0						3.25333	0							170.302	322
3.264	0					3.264	0						3.264	0							170.307	484
3.27467	0					3.27467	0						3.27467	0							170.311	645
3.28533	0					3.28533	0						3.28533	0							170.313	484
3.296	0					3.296	0						3.296	0							170.315	322
3.30667	0					3.30667	0						3.30667	0							170.318	976
3.31733	0					3.31733	0						3.31733	0							170.324	322
3.328	0					3.328	0						3.328	0							170.333	645
3.33867	0					3.33867	0						3.33867	0							170.335	322
3.34933	0					3.34933	0						3.34933	0							170.34	322
3.36	0					3.36	0						3.36	0							170.348	484
3.37067	0					3.37067	0						3.37067	0							170.357	645
3.38133	0					3.38133	0						3.38133	0							170.377	322
3.392	0					3.392	0						3.392	0							170.379	322
3.40267	0					3.40267	0						3.40267	0							170.384	645
3.41333	0					3.41333	0						3.41333	0							170.386	322
3.424	0					3.424	0						3.424	0							170.395	322
3.43467	0					3.43467	0						3.43467	0							170.399	806
3.44533	0					3.44533	0						3.44533	0							170.403	322
3.456	0					3.456	0						3.456	0							170.415	484
3.46667	0					3.46667	0						3.46667	0							170.417	484
3.47733	0					3.47733	0						3.47733	0							170.425	322
3.488	0					3.488	0						3.488	0							170.428	484
3.49867	0					3.49867	0						3.49867	0							170.436	322
3.50933	0					3.50933	0						3.50933	0							170.437	322
3.52	0					3.52	0						3.52	0							170.447	322
3.53067	0					3.53067	0						3.53067	0							170.456	322
3.54133	0					3.54133	0						3.54133	0							170.465	322
3.552	0					3.552	0						3.552	0							170.472	322
3.56267	0					3.56267	0						3.56267	0							170.474	484
3.57333	0					3.57333	0						3.57333	0							170.476	322
3.584	0					3.584	0						3.584	0							170.478	322
3.59467	0					3.59467	0						3.59467	0							170.481	484
3.60533	0					3.60533	0						3.60533	0							170.485	322
3.616	0					3.616	0						3.616	0							170.49	484
3.62667	0					3.62667	0						3.62667	0							170.496	484
3.63733	0					3.63733	0						3.63733	0							170.498	322
3.648	0					3.648	0						3.648	0							170.5	322
3.65867	0					3.65867	0						3.65867	0							170.509	322
3.66933	0					3.66933	0						3.66933	0							170.516	322
3.68	0					3.68	0						3.68	0							170.522	484
3.69067	0					3.69067	0						3.69067	0							170.523	322
3.70133	0					3.70133	0						3.70133	0							170.527	484
3.712	0					3.712	0						3.712	0							170.545	322
3.72267	0					3.72267	0						3.72267	0							170.547	322
3.73333	0					3.73333	0						3.73333	0							170.549	322
3.744	0					3.744	0						3.744	0							170.551	322
3.75467	0					3.75467	0						3.75467	0							170.553	322
3.76533	0					3.76533	0						3.76533	0							170.571	322
3.776	0					3.776	0						3.776	0							170.588	645
3.78667	0					3.78667	0						3.78667	0							170.597	322
3.79733	0					3.79733	0						3.79733	0							170.602	322
3.808	0					3.808	0						3.808	0							170.61	322
3.81867	0					3.81867	0						3.81867	0							170.617	322
3.82933	0					3.82933	0						3.82933	0							170.619	322
3.84	0					3.84	0						3.84	0							170.621	645
3.85067	0					3.85067	0						3.85067	0							170.628	484
3.86133	0					3.86133	0						3.86133	0							170.632	322
3.872	0					3.872	0						3.872	0							170.637	322
3.88267	0					3.88267	0						3.88267	0							170.641	645
3.89333	0					3.89333	0						3.89333	0							170.652	322
3.904	0					3.904	0						3.904	0							170.659	645
3.91467	0					3.91467	0						3.91467	0							170.666	323
3.92533	0					3.92533	0						3.92533	0							170.677	323
3.936	0					3.936	0						3.936	0							170.687	322
3.94667	0					3.94667	0						3.94667	0							170.692	323
3.95733	0					3.95733	0						3.95733	0							170.699	484
3.968	0					3.968	0						3.968	0							170.705	322
3.97867	0					3.97867	0						3.97867	0							170.718	322
3.98933	0					3.98933	0						3.98933	0							170.72	322
4	0					4	0						4	0							170.721	322
4.01067	0					4.01067	0						4.01067	0							170.731	645
4.02133	0					4.02133	0						4.02133	0							170.736	322
4.032	0					4.032	0						4.032	0							170.738	322
4.04267	0					4.04267	0						4.04267	0							170.74	322
4.05333	0					4.05333	0						4.05333	0							170.743	322
4.064	0					4.064	0						4.064	0							170.747	322
4.07467	0					4.07467	0						4.07467	0							170.754	322
4.08533	0					4.08533	0						4.08533	0							170.758	645
4.096	0					4.096	0						4.096	0							170.764	322
4.10667	0					4.10667	0						4.10667	0							170.769	483
4.11733	0					4.11733	0						4.11733	0							170.771	484
4.128	0					4.128	0						4.128	0							170.775	484
4.13867	0					4.13867	0						4.13867	0							170.776	322
4.14933	0					4.14933	0						4.14933	0							170.787	484
4.16	0					4.16	0						4.16	0							170.793	484
4.17067	0					4.17067	0						4.17067	0							170.797	322
4.18133	0					4.18133	0						4.18133	0							170.806	484
4.192	0					4.192	0						4.192	0							170.813	322
4.20267	0					4.20267	0						4.20267	0							170.817	322
4.21333	0					4.21333	0						4.21333	0							170.822	484
4.224	0					4.224	0						4.224	0							170.828	322
4.23467	0					4.23467	0						4.23467	0							170.83	322
4.24533	0					4.24533	0						4.24533	0							170.837	322
4.256	0					4.256	0						4.256	0							170.839	484
4.26667	0					4.26667	0						4.26667	0							170.841	322
4.27733	0					4.27733	0						4.27733	0							170.85	484
4.288	0					4.288	0						4.288	0							170.855	322
4.29867	0					4.29867	0						4.29867	0							170.857	645
4.30933	0					4.30933	0						4.30933	0							170.864	322
4.32	0					4.32	0						4.32	0							170.877	323
4.33067	0					4.33067	0						4.33067	0							170.881	323
4.34133	0					4.34133	0						4.34133	0							170.892	323
4.352	0					4.352	0						4.352	0							170.896	323
4.36267	0					4.36267	0						4.36267	0							170.91	323
4.37333	0					4.37333	0						4.37333	0							170.912	484
4.384	0					4.384	0						4.384	0							170.916	323
4.39467	0					4.39467	0						4.39467	0							170.925	323
4.40533	0					4.40533	0						4.40533	0							170.927	323
4.416	0					4.416	0						4.416	0							170.934	323
4.42667	0					4.42667	0						4.42667	0							170.936	323
4.43733	0					4.43733	0						4.43733	0							170.942	484
4.448	0					4.448	0						4.448	0							170.951	322
4.45867	0					4.45867	0						4.45867	0							170.96	322
4.46933	0					4.46933	0						4.46933	0							170.965	322
4.48	0					4.48	0						4.48	0							170.971	322
4.49067	0					4.49067	0						4.49067	0							170.984	484
4.50133	0					4.50133	0						4.50133	0							170.986	322
4.512	0					4.512	0						4.512	0							170.987	484
4.52267	0					4.52267	0						4.52267	0							170.993	645
4.53333	0					4.53333	0						4.53333	0							170.995	322
4.544	0					4.544	0						4.544	0							170.997	874
4.55467	0					4.55467	0						4.55467	0							170.998	645
4.56533	0					4.56533	0						4.56533	0							171.017	322
4.576	0					4.576	0						4.576	0							171.019	322
4.58667	0					4.58667	0						4.58667	0							171.041	322
4.59733	0					4.59733	0						4.59733	0							171.042	322
4.608	0					4.608	0						4.608	0							171.046	484
4.61867	0					4.61867	0						4.61867	0							171.048	645
4.62933	0					4.62933	0						4.62933	0							171.052	806
4.64	0					4.64	0						4.64	0							171.055	322
4.65067	0					4.65067	0						4.65067	0							171.061	484
4.66133	0					4.66133	0						4.66133	0							171.07	484
4.672	0					4.672	0						4.672	0							171.076	322
4.68267	0					4.68267	0						4.68267	0							171.087	322
4.69333	0					4.69333	0						4.69333	0							171.092	323
4.704	0					4.704	0						4.704	0							171.096	323
4.71467	0					4.71467	0						4.71467	0							171.103	323
4.72533	0					4.72533	0						4.72533	0							171.105	323
4.736	0					4.736	0						4.736	0							171.109	323
4.74667	0					4.74667	0						4.74667	0							171.114	323
4.75733	0					4.75733	0						4.75733	0							171.127	484
4.768	0					4.768	0						4.768	0							171.136	323
4.77867	0					4.77867	0						4.77867	0							171.138	323
4.78933	0					4.78933	0						4.78933	0							171.145	323
4.8	0					4.8	0						4.8	0							171.156	323
4.81067	0					4.81067	0						4.81067	0							171.16	323
4.82133	0					4.82133	0						4.82133	0							171.164	323
4.832	0					4.832	0						4.832	0							171.175	323
4.84267	0					4.84267	0						4.84267	0							171.182	323
4.85333	0					4.85333	0						4.85333	0							171.189	484
4.864	0					4.864	0						4.864	0							171.195	323
4.87467	0					4.87467	0						4.87467	0							171.208	323
4.88533	0					4.88533	0						4.88533	0							171.217	484
4.896	0					4.896	0						4.896	0							171.222	323
4.90667	0					4.90667	0						4.90667	0							171.228	323
4.91733	0					4.91733	0						4.91733	0							171.243	323
4.928	0					4.928	0						4.928	0							171.254	323
4.93867	0					4.93867	0						4.93867	0							171.27	484
4.94933	0					4.94933	0						4.94933	0							171.279	484
4.96	0					4.96	0						4.96	0							171.283	484
4.97067	0					4.97067	0						4.97067	0							171.311	322
4.98133	0					4.98133	0						4.98133	0							171.322	323
4.992	0					4.992	0						4.992	0							171.333	323
5.00267	0					5.00267	0						5.00267	0							171.336	323
5.01333	0					5.01333	0						5.01333	0							171.342	323
5.024	0					5.024	0						5.024	0							171.344	484
5.03467	0					5.03467	0						5.03467	0							171.347	323
5.04533	0					5.04533	0						5.04533	0							171.353	323
5.056	0					5.056	0						5.056	0							171.378	323
5.06667	0					5.06667	0						5.06667	0							171.382	484
5.07733	0					5.07733	0						5.07733	0							171.384	323
5.088	0					5.088	0						5.088	0							171.386	323
5.09867	0					5.09867	0						5.09867	0							171.395	323
5.10933	0					5.10933	0						5.10933	0							171.401	323
5.12	0					5.12	0						5.12	0							171.408	323
5.13067	0					5.13067	0						5.13067	0							171.435	322
5.14133	0					5.14133	0						5.14133	0							171.441	322
5.152	0					5.152	0						5.152	0							171.445	806
5.16267	0					5.16267	0						5.16267	0							171.446	323
5.17333	0					5.17333	0						5.17333	0							171.454	322
5.184	0					5.184	0						5.184	0							171.457	322
5.19467	0					5.19467	0						5.19467	0							171.469	322
5.20533	0					5.20533	0						5.20533	0							171.472	322
5.216	0					5.216	0						5.216	0							171.476	322
5.22667	0					5.22667	0						5.22667	0							171.478	322
5.23733	0					5.23733	0						5.23733	0							171.487	322
5.248	0					5.248	0						5.248	0							171.489	484
5.25867	0					5.25867	0						5.25867	0							171.491	322
5.26933	0					5.26933	0						5.26933	0							171.494	322
5.28	0					5.28	0						5.28	0							171.496	484
5.29067	0					5.29067	0						5.29067	0							171.498	322
5.30133	0					5.30133	0						5.30133	0							171.505	322
5.312	0					5.312	0						5.312	0							171.516	323
5.32267	0					5.32267	0						5.32267	0							171.524	322
5.33333	0					5.33333	0						5.33333	0							171.533	323
5.344	0					5.344	0						5.344	0							171.537	323
5.35467	0					5.35467	0						5.35467	0							171.542	323
5.36533	0					5.36533	0						5.36533	0							171.555	484
5.376	0					5.376	0						5.376	0							171.559	484
5.38667	0					5.38667	0						5.38667	0							171.562	323
5.39733	0					5.39733	0						5.39733	0							171.584	323
5.408	0					5.408	0						5.408	0							171.588	323
5.41867	0					5.41867	0						5.41867	0							171.597	323
5.42933	0					5.42933	0						5.42933	0							171.605	323
5.44	0					5.44	0						5.44	0							171.634	323
5.45067	0					5.45067	0						5.45067	0							171.652	323
5.46133	0					5.46133	0						5.46133	0							171.665	323
5.472	0					5.472	0						5.472	0							171.667	484
5.48267	0					5.48267	0						5.48267	0							171.676	484
5.49333	0					5.49333	0						5.49333	0							171.685	484
5.504	0					5.504	0						5.504	0							171.691	323
5.51467	0					5.51467	0						5.51467	0							171.702	323
5.52533	0					5.52533	0						5.52533	0							171.707	484
5.536	0					5.536	0						5.536	0							171.711	484
5.54667	0					5.54667	0						5.54667	0							171.717	484
5.55733	0					5.55733	0						5.55733	0							171.735	323
5.568	0					5.568	0						5.568	0							171.746	323
5.57867	0					5.57867	0						5.57867	0							171.768	806
5.58933	0					5.58933	0						5.58933	0							171.774	323
5.6	0					5.6	0						5.6	0							171.781	323
5.61067	0					5.61067	0						5.61067	0							171.79	323
5.62133	0					5.62133	0						5.62133	0							171.792	323
5.632	0					5.632	0						5.632	0							171.798	484
5.64267	0					5.64267	0						5.64267	0							171.805	323
5.65333	0					5.65333	0						5.65333	0							171.823	323
5.664	0					5.664	0						5.664	0							171.847	484
5.67467	0					5.67467	0						5.67467	0							171.849	323
5.68533	0					5.68533	0						5.68533	0							171.864	323
5.696	0					5.696	0						5.696	0							171.868	323
5.70667	0					5.70667	0						5.70667	0							171.879	484
5.71733	0					5.71733	0						5.71733	0							171.88	323
5.728	0					5.728	0						5.728	0							171.899	323
5.73867	0					5.73867	0						5.73867	0							171.908	323
5.74933	0					5.74933	0						5.74933	0							171.912	484
5.76	0					5.76	0						5.76	0							171.928	645
5.77067	0					5.77067	0						5.77067	0							171.93	323
5.78133	0					5.78133	0						5.78133	0							171.936	484
5.792	0					5.792	0						5.792	0							171.941	323
5.80267	0					5.80267	0						5.80267	0							171.95	323
5.81333	0					5.81333	0						5.81333	0							171.952	323
5.824	0					5.824	0						5.824	0							171.965	323
5.83467	0					5.83467	0						5.83467	0							171.969	323
5.84533	0					5.84533	0						5.84533	0							171.98	323
5.856	0					5.856	0						5.856	0							171.991	323
5.86667	0					5.86667	0						5.86667	0							172.011	323
5.87733	0					5.87733	0						5.87733	0							172.026	484
5.888	0					5.888	0						5.888	0							172.029	484
5.89867	0					5.89867	0						5.89867	0							172.068	323
5.90933	0					5.90933	0						5.90933	0							172.072	323
5.92	0					5.92	0						5.92	0							172.092	323
5.93067	0					5.93067	0						5.93067	0							172.094	484
5.94133	0					5.94133	0						5.94133	0							172.114	323
5.952	0					5.952	0						5.952	0							172.12	323
5.96267	0					5.96267	0						5.96267	0							172.125	484
5.97333	0					5.97333	0						5.97333	0							172.127	323
5.984	0					5.984	0						5.984	0							172.14	323
5.99467	0					5.99467	0						5.99467	0							172.142	323
6.00533	0					6.00533	0						6.00533	0							172.168	323
6.016	0					6.016	0						6.016	0							172.173	323
6.02667	0					6.02667	0						6.02667	0							172.188	323
6.03733	0					6.03733	0						6.03733	0							172.199	484
6.048	0					6.048	0						6.048	0							172.21	484
6.05867	0					6.05867	0						6.05867	0							172.225	323
6.06933	0					6.06933	0						6.06933	0							172.23	484
6.08	0					6.08	0						6.08	0							172.261	323
6.09067	0					6.09067	0						6.09067	0							172.278	323
6.10133	0					6.10133	0						6.10133	0							172.296	323
6.112	0					6.112	0						6.112	0							172.298	323
6.12267	0					6.12267	0						6.12267	0							172.3	323
6.13333	0					6.13333	0						6.13333	0							172.306	323
6.144	0					6.144	0						6.144	0							172.311	323
6.15467	0					6.15467	0						6.15467	0							172.326	484
6.16533	0					6.16533	0						6.16533	0							172.33	323
6.176	0					6.176	0						6.176	0							172.355	484
6.18667	0					6.18667	0						6.18667	0							172.359	323
6.19733	0					6.19733	0						6.19733	0							172.365	323
6.208	0					6.208	0						6.208	0							172.379	323
6.21867	0					6.21867	0						6.21867	0							172.398	323
6.22933	0					6.22933	0						6.22933	0							172.418	323
6.24	0					6.24	0						6.24	0							172.427	323
6.25067	0					6.25067	0						6.25067	0							172.451	323
6.26133	0					6.26133	0						6.26133	0							172.457	323
6.272	0					6.272	0						6.272	0							172.462	323
6.28267	0					6.28267	0						6.28267	0							172.468	323
6.29333	0					6.29333	0						6.29333	0							172.494	323
6.304	0					6.304	0						6.304	0							172.501	323
6.31467	0					6.31467	0						6.31467	0							172.506	484
6.32533	0					6.32533	0						6.32533	0							172.527	323
6.336	0					6.336	0						6.336	0							172.532	484
6.34667	0					6.34667	0						6.34667	0							172.54	484
6.35733	0					6.35733	0						6.35733	0							172.543	323
6.368	0					6.368	0						6.368	0							172.553	323
6.37867	0					6.37867	0						6.37867	-1.49505							172.56	323
6.38933	0					6.38933	0						6.38933	-6.95871							172.562	323
6.4	0					6.4	0						6.4	-10.5697							172.564	323
6.41067	0					6.41067	0						6.41067	-6.60869							172.602	323
6.42133	0					6.42133	0						6.42133	10.0742							172.617	323
6.432	0					6.432	17.816						6.432	43.6175							172.621	484
6.44267	0					6.44267	87.3786						6.44267	96.6471							172.65	323
6.45333	0					6.45333	169.575						6.45333	170.178							172.654	323
6.464	0					6.464	262.091						6.464	263.233							172.665	323
6.47467	0					6.47467	361.776						6.47467	368.947							172.691	323
6.48533	0					6.48533	463.949						6.48533	467.074							172.695	323
6.496	0					6.496	562.053						6.496	532.29							172.739	323
6.50667	0					6.50667	641.812						6.50667	561.932							172.746	323
6.51733	0					6.51733	676.797						6.51733	695.619							172.781	323
6.528	0					6.528	659.037						6.528	795.112							172.79	323
6.53867	0					6.53867	672.346						6.53867	859.433							172.798	323
6.54933	0					6.54933	866.026						6.54933	1476.06							172.809	484
6.56	0					6.56	1309.77						6.56	2311.52							172.814	323
6.57067	0					6.57067	1941.29						6.57067	3305.52							172.826	323
6.58133	0					6.58133	2644.54						6.58133	4365.77							172.844	323
6.592	0					6.592	3320.39						6.592	5369.5							172.846	323
6.60267	0					6.60267	3903.64						6.60267	6184.66							172.853	323
6.61333	0					6.61333	4356.18						6.61333	6699.27							172.861	484
6.624	0					6.624	4656.88						6.624	6831.42							172.87	484
6.63467	0					6.63467	4799.17						6.63467	6986.08							172.881	323
6.64533	0					6.64533	4785.75						6.64533	6977.26							172.888	484
6.656	0					6.656	4619.43						6.656	6806.23							172.907	323
6.66667	0					6.66667	4302.03						6.66667	6658.42							172.918	323
6.67733	0					6.67733	3838.5						6.67733	6122.77							172.921	323
6.688	0					6.688	3240.9						6.688	5274.75							172.925	484
6.69867	0					6.69867	2531.84						6.69867	4223.07							172.955	323
6.70933	0					6.70933	1760.93						6.70933	3120.26							172.982	323
6.72	0					6.72	1034.03						6.72	2050.48							172.984	484
6.73067	0					6.73067	502.966						6.73067	1119.34							173.001	323
6.74133	0					6.74133	250.134						6.74133	406.711							173.017	323
6.752	0					6.752	209.816						6.752	-34.524							173.025	323
6.76267	0					6.76267	262.08						6.76267	-177.792							173.032	323
6.77333	0					6.77333	336.973						6.77333	-16.8188							173.047	323
6.784	0					6.784	411.183						6.784	-15.4398							173.071	323
6.79467	0					6.79467	477.299						6.79467	-16.5885							173.073	323
6.80533	0					6.80533	536.464						6.80533	-17.607							173.101	484
6.816	0					6.816	594.019						6.816	0							173.112	484
6.82667	0					6.82667	653.654						6.82667	0							173.113	323
6.83733	0					6.83733	713.802						6.83733	0							173.128	323
6.848	0					6.848	766.954						6.848	0							173.136	323
6.85867	0					6.85867	803.781						6.85867	0							173.139	323
6.86933	0					6.86933	819.682						6.86933	0							173.174	484
6.88	0					6.88	820.917						6.88	0							173.18	484
6.89067	0					6.89067	818.148						6.89067	0							173.191	323
6.90133	0					6.90133	815.1						6.90133	0							173.197	323
6.912	0					6.912	807.385						6.912	0							173.289	323
6.92267	0					6.92267	789.941						6.92267	0							173.322	323
6.93333	0					6.93333	764.287						6.93333	0							173.33	323
6.944	32.9487					6.944	738.093						6.944	0							173.348	323
6.95467	83.5042					6.95467	718.249						6.95467	-21.9927							173.403	323
6.96533	130.306					6.96533	703.262						6.96533	-22.7793							173.427	323
6.976	171.002					6.976	678.902						6.976	0.3711							173.437	323
6.98667	205.05					6.98667	629.855						6.98667	49.8397							173.451	484
6.99733	235.199					6.99733	562.327						6.99733	109.049							173.457	323
7.008	267.834					7.008	499.957						7.008	170.932							173.463	323
7.01867	308.09					7.01867	448.824						7.01867	241.86							173.479	323
7.02933	341.099					7.02933	407.141						7.02933	337.185							173.572	323
7.04	370.091					7.04	420.288						7.04	474.933							173.623	323
7.05067	528.28					7.05067	552.02						7.05067	665.519							173.635	323
7.06133	836.052					7.06133	815.876						7.06133	896.94							173.668	323
7.072	1253.41					7.072	1180.31						7.072	1186.96							173.683	323
7.08267	1718					7.08267	1590.67						7.08267	1492.8							173.694	323
7.09333	2156.8					7.09333	1971.34						7.09333	1806.54							173.747	323
7.104	2509.2					7.104	2261.89						7.104	2139.42							173.749	323
7.11467	2799.82					7.11467	2511.05						7.11467	2542.84							173.751	323
7.12533	3171.86					7.12533	2894.14						7.12533	3075.13							173.758	484
7.136	3778.12					7.136	3568.48						7.136	3772.83							173.771	323
7.14667	4652.66					7.14667	4554.4						7.14667	4647.58							173.773	323
7.15733	5702.72					7.15733	5746.54						7.15733	5691.59							173.779	323
7.168	6773.83					7.168	6980.86						7.168	6869.23							173.814	323
7.17867	7753					7.17867	8155.35						7.17867	8117.34							173.819	323
7.18933	8648.13					7.18933	9307.21						7.18933	9372.24							173.855	645
7.2	9514.46					7.2	10495.5						7.2	10588.5							173.875	323
7.21067	10333.3					7.21067	11670.7						7.21067	11728.8							173.893	323
7.22133	11041					7.22133	12725.3						7.22133	12743							173.927	323
7.232	11601.7					7.232	13576.3						7.232	13551.6							173.93	323
7.24267	11958.7					7.24267	14132.1						7.24267	14048.1							173.955	323
7.25333	12002.7					7.25333	14277.5						7.25333	14130.2							174.097	323
7.264	11646.2					7.264	13934						7.264	13741.9							174.105	323
7.27467	10867.1					7.27467	13085.6						7.27467	12896.1							174.143	323
7.28533	9704.74					7.28533	11776.4						7.28533	11670.9							174.177	323
7.296	8273.96					7.296	10139.1						7.296	10189							174.208	484
7.30667	6774.57					7.30667	8404.62						7.30667	8585.28							174.229	323
7.31733	5409.48					7.31733	6792.18						7.31733	6973.49							174.234	323
7.328	4256.1					7.328	5372.76						7.328	5436.55							174.264	323
7.33867	3258.18					7.33867	4093.85						7.33867	4020.29							174.267	323
7.34933	2330.59					7.34933	2892.93						7.34933	2786.09							174.275	323
7.36	1442.16					7.36	1772.06						7.36	1771.02							174.301	323
7.37067	651.263					7.37067	827.716						7.37067	980.89							174.316	323
7.38133	63.0765					7.38133	175.041						7.38133	415.137							174.319	323
7.392	200					7.392	0						7.392	66.3037							174.321	323
7.40267	200					7.40267	0						7.40267	-92.54							174.323	323
7.41333	0					7.41333	0						7.41333	-113.387							174.423	323
7.424	0					7.424	0						7.424	-65.7865							174.431	323
7.43467	0					7.43467	0						7.43467	-14.6888							174.482	323
7.44533	0					7.44533	0						7.44533	0							174.512	323
7.456	0					7.456	0						7.456	0							174.544	323
7.46667	0					7.46667	0						7.46667	0							174.583	323
7.47733	0					7.47733	0						7.47733	0							174.62	323
7.488	0					7.488	0						7.488	0							174.647	484
7.49867	0					7.49867	0						7.49867	0							174.751	323
7.50933	0					7.50933	0						7.50933	0							174.818	323
7.52	0					7.52	0						7.52	0							174.855	323
7.53067	0					7.53067	0						7.53067	0							174.857	323
7.54133	0					7.54133	0						7.54133	0							174.9	323
7.552	0					7.552	0						7.552	0							174.902	323
7.56267	0					7.56267	0						7.56267	0							174.92	323
7.57333	0					7.57333	0						7.57333	0							174.954	323
7.584	0					7.584	0						7.584	0							175.056	323
7.59467	0					7.59467	0						7.59467	0							175.173	323
7.60533	0					7.60533	0						7.60533	0							175.372	323
7.616	0					7.616	0						7.616	0							175.385	323
7.62667	0					7.62667	0						7.62667	0							175.394	484
7.63733	0					7.63733	0						7.63733	0							175.399	484
7.648	0					7.648	0						7.648	0							175.437	323
7.65867	0					7.65867	0						7.65867	0							175.457	323
7.66933	0					7.66933	0						7.66933	0							175.479	323
7.68	0					7.68	0						7.68	0							175.481	323
7.69067	0					7.69067	0						7.69067	0							175.569	323
7.70133	0					7.70133	0						7.70133	0							175.628	323
7.712	0					7.712	0						7.712	0							175.751	323
7.72267	0					7.72267	0						7.72267	0							176.08	323
7.73333	0					7.73333	0						7.73333	0							176.099	323
7.744	0					7.744	0						7.744	0							176.216	323
7.75467	0					7.75467	0						7.75467	0							177.093	323
7.76533	0					7.76533	0						7.76533	0							177.274	323
7.776	0					7.776	0						7.776	0							177.644	323
7.78667	0					7.78667	0						7.78667	0							177.902	323
7.79733	0					7.79733	0						7.79733	0							178.206	323
7.808	0					7.808	0						7.808	0							178.693	323
7.81867	0					7.81867	0						7.81867	0							178.967	323
7.82933	0					7.82933	0						7.82933	0							178.992	323
7.84	0					7.84	0						7.84	0							178.993	484
7.85067	0					7.85067	0						7.85067	0							178.997	323
7.86133	0					7.86133	0						7.86133	0							178.999	889
7.872	0					7.872	0						7.872	0							179.001	645
7.88267	0					7.88267	0						7.88267	0							179.003	323
7.89333	0					7.89333	0						7.89333	0							179.005	645
7.904	0					7.904	0						7.904	0							179.044	323
7.91467	0					7.91467	0						7.91467	0							180.732	323
7.92533	0					7.92533	0						7.92533	0							184.954	323
7.936	0					7.936	0						7.936	0							184.958	484
7.94667	0					7.94667	0						7.94667	0							184.96	645
7.95733	0					7.95733	0						7.95733	0							184.962	323
7.968	0					7.968	0						7.968	0							184.966	484
7.97867	0					7.97867	0						7.97867	0							184.981	323
7.98933	0					7.98933	0						7.98933	0							184.983	323
8	0					8	0						8	0							186.954	484
8.01067	0					8.01067	0						8.01067	0							194.994	323
8.02133	0					8.02133	0						8.02133	0							200.009	323
8.032	0					8.032	0						8.032	0							200.013	323
8.04267	0					8.04267	0						8.04267	0							204.105	323
8.05333	0					8.05333	0						8.05333	0							205.098	323
8.064	0					8.064	0						8.064	0							206.992	323
8.07467	0					8.07467	0						8.07467	0							206.994	323
8.08533	0					8.08533	0						8.08533	0							210.976	323
8.096	0					8.096	0						8.096	0							210.98	323
8.10667	0					8.10667	0						8.10667	0							212.303	322
8.11733	0					8.11733	0						8.11733	0							212.305	482
8.128	0					8.128	0						8.128	0							212.307	1237
8.13867	0					8.13867	0						8.13867	0							212.309	1076
8.14933	0					8.14933	0						8.14933	0							212.311	1202
8.16	0					8.16	0						8.16	0							212.313	1457
8.17067	0					8.17067	0						8.17067	0							212.315	2590
8.18133	0					8.18133	0						8.18133	0							212.317	2692
8.192	0					8.192	0						8.192	0							212.319	1729
8.20267	0					8.20267	0						8.20267	0							212.321	1337
8.21333	0					8.21333	0						8.21333	0							212.323	2057
8.224	0					8.224	0						8.224	0							212.325	1464
8.23467	0					8.23467	0						8.23467	0							212.327	803
8.24533	0					8.24533	0						8.24533	0							212.33	482
8.256	0					8.256	0						8.256	0							212.332	803
8.26667	0					8.26667	0						8.26667	0							212.334	643
8.27733	0					8.27733	0						8.27733	0							212.336	907
8.288	0					8.288	0						8.288	0							212.338	1282
8.29867	0					8.29867	0						8.29867	0							212.342	482
8.30933	0					8.30933	0						8.30933	0							212.344	321
8.32	0					8.32	0						8.32	0							212.346	804
8.33067	0					8.33067	0						8.33067	0							212.348	482
8.34133	0					8.34133	0						8.34133	0							212.356	322
8.352	0					8.352	0						8.352	0							212.368	322
8.36267	0					8.36267	0						8.36267	0							212.372	323
8.37333	0					8.37333	0						8.37333	0							212.741	323
8.384	0					8.384	0						8.384	0							212.952	279
8.39467	0					8.39467	0						8.39467	0							212.956	279
8.40533	0					8.40533	0						8.40533	0							212.958	279
8.416	0					8.416	0						8.416	0							212.96	418
8.42667	0					8.42667	0						8.42667	0							212.962	279
8.43733	0					8.43733	0						8.43733	0							212.964	558
8.448	0					8.448	0						8.448	0							212.966	1372
8.45867	0					8.45867	0						8.45867	0							212.968	4976
8.46933	0					8.46933	0						8.46933	0							212.97	5306
8.48	0					8.48	0						8.48	0							212.972	13962
8.49067	0					8.49067	0						8.49067	0							212.974	31783
8.50133	0					8.50133	0						8.50133	0							212.976	127136
8.512	0					8.512	0						8.512	0							212.978	338507
8.52267	0					8.52267	0						8.52267	0							212.98	544608
8.53333	0					8.53333	0						8.53333	0							212.982	502946
8.544	0					8.544	0						8.544	0							212.984	301440
8.55467	0					8.55467	0						8.55467	0							212.986	169008
8.56533	0					8.56533	0						8.56533	0							212.988	68659
8.576	0					8.576	0						8.576	0							212.991	37483
8.58667	0					8.58667	0						8.58667	0							212.993	7538
8.59733	0					8.59733	0						8.59733	0							212.995	6054
8.608	0					8.608	0						8.608	0							212.997	3082
8.61867	0					8.61867	0						8.61867	0							212.999	4888
8.62933	0					8.62933	0						8.62933	0							213.001	2018
8.64	0					8.64	0						8.64	0							213.003	697
8.65067	0					8.65067	0						8.65067	0							213.005	558
8.66133	0					8.66133	0						8.66133	0							213.007	279
8.672	0					8.672	0						8.672	0							213.009	279
8.68267	0					8.68267	0						8.68267	0							213.011	279
8.69333	0					8.69333	0						8.69333	0							213.013	279
8.704	0					8.704	0						8.704	0							213.302	323
8.71467	0					8.71467	0						8.71467	0							213.333	323
8.72533	0					8.72533	0						8.72533	0							213.353	323
8.736	0					8.736	0						8.736	0							213.359	323
8.74667	0					8.74667	0						8.74667	0							213.425	323
8.75733	0					8.75733	0						8.75733	0							213.433	323
8.768	0					8.768	0						8.768	0							213.486	323
8.77867	0					8.77867	0						8.77867	0							213.515	323
8.78933	0					8.78933	0						8.78933	0							213.573	323
8.8	0					8.8	0						8.8	0							213.597	323
8.81067	0					8.81067	0						8.81067	0							213.677	323
8.82133	0					8.82133	0						8.82133	0							213.733	323
8.832	0					8.832	0						8.832	0							213.747	323
8.84267	0					8.84267	0						8.84267	0							213.749	484
8.85333	0					8.85333	0						8.85333	0							213.77	323
8.864	0					8.864	0						8.864	0							213.776	484
8.87467	0					8.87467	0						8.87467	0							213.794	323
8.88533	0					8.88533	0						8.88533	0							213.821	323
8.896	0					8.896	0						8.896	0							213.833	323
8.90667	0					8.90667	0						8.90667	0							213.852	323
8.91733	0					8.91733	0						8.91733	0							213.882	323
8.928	0					8.928	0						8.928	0							213.895	323
8.93867	0					8.93867	0						8.93867	0							213.954	318
8.94933	0					8.94933	0						8.94933	0							213.962	318
8.96	0					8.96	0						8.96	0							213.967	476
8.97067	0					8.97067	0						8.97067	0							213.969	911
8.98133	0					8.98133	0						8.98133	0							213.971	1232
8.992	0					8.992	0						8.992	0							213.973	1528
9.00267	0					9.00267	0						9.00267	0							213.975	2060
9.01333	0					9.01333	0						9.01333	0							213.977	4592
9.024	0					9.024	0						9.024	0							213.979	6549
9.03467	0					9.03467	0						9.03467	0							213.981	10500
9.04533	0					9.04533	0						9.04533	0							213.983	15576
9.056	0					9.056	0						9.056	0							213.985	14496
9.06667	0					9.06667	0						9.06667	0							213.987	14230
9.07733	0					9.07733	0						9.07733	0							213.989	6122
9.088	0					9.088	0						9.088	0							213.991	4889
9.09867	0					9.09867	0						9.09867	0							213.993	4211
9.10933	0					9.10933	0						9.10933	0							213.995	1408
9.12	0					9.12	0						9.12	0							213.997	1668
9.13067	0					9.13067	0						9.13067	0							213.999	476
9.14133	0					9.14133	0						9.14133	0							214.003	635
9.152	0					9.152	0						9.152	0							214.006	476
9.16267	0					9.16267	0						9.16267	0							214.008	318
9.17333	0					9.17333	0						9.17333	0							214.03	483
9.184	0					9.184	0						9.184	0							214.038	484
9.19467	0					9.19467	0						9.19467	0							214.053	323
9.20533	0					9.20533	0						9.20533	0							214.077	323
9.216	0					9.216	0						9.216	0							214.098	323
9.22667	0					9.22667	0						9.22667	0							214.123	323
9.23733	0					9.23733	0						9.23733	0							214.174	323
9.248	0					9.248	0						9.248	0							214.182	323
9.25867	0					9.25867	0						9.25867	0							214.209	323
9.26933	0					9.26933	0						9.26933	0							214.248	323
9.28	0					9.28	0						9.28	0							214.275	323
9.29067	0					9.29067	0						9.29067	0							214.297	323
9.30133	0					9.30133	0						9.30133	0							214.305	323
9.312	0					9.312	0						9.312	0							214.334	484
9.32267	0					9.32267	0						9.32267	0							214.39	323
9.33333	0					9.33333	0						9.33333	0							214.394	323
9.344	0					9.344	0						9.344	0							214.455	323
9.35467	0					9.35467	0						9.35467	0							214.507	323
9.36533	0					9.36533	0						9.36533	0							214.509	323
9.376	0					9.376	0						9.376	0							214.556	323
9.38667	0					9.38667	0						9.38667	0							214.564	323
9.39733	0					9.39733	0						9.39733	0							214.575	323
9.408	0					9.408	0						9.408	0							214.644	323
9.41867	0					9.41867	0						9.41867	0							214.675	323
9.42933	0					9.42933	0						9.42933	0							214.694	323
9.44	0					9.44	0						9.44	0							214.795	323
9.45067	0					9.45067	0						9.45067	0							214.803	484
9.46133	0					9.46133	0						9.46133	0							214.823	323
9.472	0					9.472	0						9.472	0							214.83	323
9.48267	0					9.48267	0						9.48267	0							214.844	323
9.49333	0					9.49333	0						9.49333	0							214.848	323
9.504	0					9.504	0						9.504	0							214.867	323
9.51467	0					9.51467	0						9.51467	0							214.869	323
9.52533	0					9.52533	0						9.52533	0							214.879	323
9.536	0					9.536	0						9.536	0							214.947	322
9.54667	0					9.54667	0						9.54667	0							214.974	483
9.55733	0					9.55733	0						9.55733	0							214.976	322
9.568	0					9.568	0						9.568	0							214.978	1070
9.57867	0					9.57867	0						9.57867	0							214.98	1021
9.58933	0					9.58933	0						9.58933	0							214.982	1338
9.6	0					9.6	0						9.6	0							214.984	2331
9.61067	0					9.61067	0						9.61067	0							214.986	1248
9.62133	0					9.62133	0						9.62133	0							214.988	1579
9.632	0					9.632	0						9.632	0							214.99	1638
9.64267	0					9.64267	0						9.64267	0							214.992	1138
9.65333	0					9.65333	0						9.65333	0							214.998	805
9.664	0					9.664	0						9.664	0							215.002	483
9.67467	0					9.67467	0						9.67467	0							215.021	483
9.68533	0					9.68533	0						9.68533	0							215.035	323
9.696	0					9.696	0						9.696	0							215.066	323
9.70667	0					9.70667	0						9.70667	0							215.105	323
9.71733	0					9.71733	0						9.71733	0							215.132	484
9.728	0					9.728	0						9.728	0							215.165	323
9.73867	0					9.73867	0						9.73867	0							215.175	323
9.74933	0					9.74933	0						9.74933	0							215.179	323
9.76	0					9.76	0						9.76	0							215.19	323
9.77067	0					9.77067	0						9.77067	0							215.235	646
9.78133	0					9.78133	0						9.78133	0							215.274	323
9.792	0					9.792	0						9.792	0							215.323	484
9.80267	0					9.80267	0						9.80267	0							215.356	323
9.81333	0					9.81333	0						9.81333	0							215.4	323
9.824	0					9.824	0						9.824	0							215.41	484
9.83467	0					9.83467	0						9.83467	0							215.54	323
9.84533	0					9.84533	0						9.84533	0							215.55	323
9.856	0					9.856	0						9.856	0							215.639	323
9.86667	0					9.86667	0						9.86667	0							215.645	323
9.87733	0					9.87733	0						9.87733	0							215.659	323
9.888	0					9.888	0						9.888	0							215.725	323
9.89867	0					9.89867	0						9.89867	0							215.727	323
9.90933	0					9.90933	0						9.90933	0							215.762	323
9.92	0					9.92	0						9.92	0							215.804	323
9.93067	0					9.93067	0						9.93067	0							215.839	323
9.94133	0					9.94133	0						9.94133	0							215.983	484
9.952	0					9.952	0						9.952	0							216.004	323
9.96267	0					9.96267	0						9.96267	0							216.117	323
9.97333	0					9.97333	0						9.97333	0							216.226	323
9.984	0					9.984	0						9.984	0							216.294	323
9.99467	0					9.99467	0						9.99467	0							216.325	645
10.0053	0					10.0053	0						10.0053	0							216.361	323
10.016	0					10.016	0						10.016	0							216.408	484
10.0267	0					10.0267	0						10.0267	0							216.414	323
10.0373	0					10.0373	0						10.0373	0							216.429	323
10.048	0					10.048	0						10.048	0							216.561	323
10.0587	0					10.0587	0						10.0587	0							216.573	323
10.0693	0					10.0693	0						10.0693	0							216.621	323
10.08	0					10.08	0						10.08	0							216.867	323
10.0907	0					10.0907	0						10.0907	0							216.879	323
10.1013	0					10.1013	0						10.1013	0							217.059	323
10.112	0					10.112	0						10.112	0							217.086	484
10.1227	0					10.1227	0						10.1227	0							217.102	323
10.1333	0					10.1333	0						10.1333	0							217.123	323
10.144	0					10.144	0						10.144	0							217.195	484
10.1547	0					10.1547	0						10.1547	0							217.342	323
10.1653	0					10.1653	0						10.1653	0							217.392	323
10.176	0					10.176	0						10.176	0							217.429	323
10.1867	0					10.1867	0						10.1867	0							217.553	323
10.1973	0					10.1973	0						10.1973	0							217.617	323
10.208	0					10.208	0						10.208	0							217.851	323
10.2187	0					10.2187	0						10.2187	0							218.104	323
10.2293	0					10.2293	0						10.2293	0							218.183	323
10.24	0					10.24	0						10.24	0							218.262	323
10.2507	0					10.2507	0						10.2507	0							218.473	323
10.2613	0					10.2613	0						10.2613	0							218.697	323
10.272	0					10.272	0						10.272	0							218.951	323
10.2827	0					10.2827	0						10.2827	0							219.015	323
10.2933	0					10.2933	0						10.2933	0							219.171	323
10.304	0					10.304	0						10.304	0							219.175	323
10.3147	0					10.3147	0						10.3147	0							219.194	323
10.3253	0					10.3253	0						10.3253	0							219.416	323
10.336	0					10.336	0						10.336	0							219.605	323
10.3467	0					10.3467	0						10.3467	0							219.832	323
10.3573	0					10.3573	0						10.3573	0							220.452	323
10.368	0					10.368	0						10.368	0							220.563	323
10.3787	0					10.3787	0						10.3787	0							221.009	323
10.3893	0					10.3893	0						10.3893	0							223.031	323
10.4	0					10.4	0						10.4	0							223.037	323
10.4107	0					10.4107	0						10.4107	0							224.025	323
10.4213	0					10.4213	0						10.4213	0							224.311	323
10.432	0					10.432	0						10.432	0							227.251	323
10.4427	0					10.4427	0						10.4427	0							228.94	322
10.4533	0					10.4533	0						10.4533	0							228.944	645
10.464	0					10.464	0						10.464	0							228.946	645
10.4747	0					10.4747	0						10.4747	0							228.948	854
10.4853	0					10.4853	0						10.4853	0							228.95	901
10.496	0					10.496	0						10.496	0							228.953	645
10.5067	0					10.5067	0						10.5067	0							228.955	322
10.5173	0					10.5173	0						10.5173	0							228.961	483
10.528	0					10.528	0						10.528	0							228.965	322
10.5387	0					10.5387	0						10.5387	0							228.967	483
10.5493	0					10.5493	0						10.5493	0							228.97	483
10.56	0					10.56	0						10.56	0							228.972	645
10.5707	0					10.5707	0						10.5707	0							228.974	806
10.5813	0					10.5813	0						10.5813	0							228.976	322
10.592	0					10.592	0						10.592	0							228.98	843
10.6027	0					10.6027	0						10.6027	0							228.989	322
10.6133	0					10.6133	0						10.6133	0							230.94	323
10.624	0					10.624	0						10.624	0							230.942	323
10.6347	0					10.6347	0						10.6347	0							230.947	826
10.6453	0					10.6453	0						10.6453	0							230.949	323
10.656	0					10.656	0						10.656	0							230.953	323
10.6667	0					10.6667	0						10.6667	0							233.153	323
10.6773	0					10.6773	0						10.6773	0							239.128	323
10.688	0					10.688	0						10.688	0							248.962	321
10.6987	0					10.6987	0						10.6987	0							248.964	974
10.7093	0					10.7093	0						10.7093	0							248.967	1525
10.72	0					10.72	0						10.72	0							248.969	2425
10.7307	0					10.7307	0						10.7307	0							248.971	3998
10.7413	0					10.7413	0						10.7413	0							248.973	5794
10.752	0					10.752	0						10.752	0							248.975	2547
10.7627	0					10.7627	0						10.7627	0							248.978	3081
10.7733	0					10.7733	0						10.7733	0							248.98	1263
10.784	0					10.784	0						10.784	0							248.982	2008
10.7947	0					10.7947	0						10.7947	0							248.984	1124
10.8053	0					10.8053	0						10.8053	0							248.987	643
10.816	0					10.816	0						10.816	0							248.989	803
10.8267	0					10.8267	0						10.8267	0							248.991	482
10.8373	0					10.8373	0						10.8373	0							249.971	323
10.848	0					10.848	0						10.848	0							254.161	323
10.8587	0					10.8587	0						10.8587	0							254.166	323
10.8693	0					10.8693	0						10.8693	0							254.17	484
10.88	0					10.88	0						10.88	0							254.173	807
10.8907	0					10.8907	0						10.8907	0							254.175	323
10.9013	0					10.9013	0						10.9013	0							254.177	323
10.912	0					10.912	0						10.912	0							254.945	310
10.9227	0					10.9227	0						10.9227	0							254.95	310
10.9333	0					10.9333	0						10.9333	0							254.952	844
10.944	0					10.944	0						10.944	0							254.954	1034
10.9547	0					10.9547	0						10.9547	0							254.956	1477
10.9653	0					10.9653	0						10.9653	0							254.959	4766
10.976	0					10.976	0						10.976	0							254.961	8634
10.9867	0					10.9867	0						10.9867	0							254.963	15866
10.9973	0					10.9973	0						10.9973	0							254.965	32716
11.008	0					11.008	0						11.008	0							254.968	54131
11.0187	0					11.0187	0						11.0187	0							254.97	46275
11.0293	0					11.0293	0						11.0293	0							254.972	29423
11.04	0					11.04	0						11.04	0							254.974	22042
11.0507	0					11.0507	0						11.0507	0							254.977	13347
11.0613	0					11.0613	0						11.0613	0							254.979	5282
11.072	0					11.072	0						11.072	0							254.981	3154
11.0827	0					11.0827	0						11.0827	0							254.983	2645
11.0933	0					11.0933	0						11.0933	0							254.985	1271
11.104	0					11.104	0						11.104	0							254.988	1366
11.1147	0					11.1147	0						11.1147	0							254.99	849
11.1253	0					11.1253	0						11.1253	0							254.992	465
11.136	0					11.136	0						11.136	0							254.994	465
11.1467	0					11.1467	0						11.1467	0							254.999	621
11.1573	0					11.1573	0						11.1573	0							255.959	483
11.168	0					11.168	0						11.168	0							255.961	820
11.1787	0					11.1787	0						11.1787	0							255.963	914
11.1893	0					11.1893	0						11.1893	0							255.966	1241
11.2	0					11.2	0						11.2	0							255.968	1062
11.2107	0					11.2107	0						11.2107	0							255.97	2139
11.2213	0					11.2213	0						11.2213	0							255.972	1616
11.232	0					11.232	0						11.232	0							255.975	1158
11.2427	0					11.2427	0						11.2427	0							255.977	902
11.2533	0					11.2533	0						11.2533	0							255.979	812
11.264	0					11.264	0						11.264	0							255.981	322
11.2747	0					11.2747	0						11.2747	0							255.984	483
11.2853	0					11.2853	0						11.2853	0							256.089	323
11.296	0					11.296	0						11.296	0							256.97	645
11.3067	0					11.3067	0						11.3067	0							256.972	807
11.3173	0					11.3173	0						11.3173	0							256.977	323
11.328	0					11.328	0						11.328	0							256.979	323
11.3387	0					11.3387	0						11.3387	0							257.049	323
11.3493	0					11.3493	0						11.3493	0							259.026	323
11.36	0					11.36	0						11.36	0							259.867	323
11.3707	0					11.3707	0						11.3707	0							261.407	323
11.3813	0					11.3813	0						11.3813	0							263.472	323
11.392	0					11.392	0						11.392	0							266.34	323
11.4027	0					11.4027	0						11.4027	0							270.931	483
11.4133	0					11.4133	0						11.4133	0							270.934	834
11.424	0					11.424	0						11.424	0							270.936	806
11.4347	0					11.4347	0						11.4347	0							270.938	1426
11.4453	0					11.4453	0						11.4453	0							270.941	645
11.456	0					11.456	0						11.456	0							270.943	1056
11.4667	0					11.4667	0						11.4667	0							270.945	1403
11.4773	0					11.4773	0						11.4773	0							270.947	1667
11.488	0					11.488	0						11.488	0							270.95	322
11.4987	0					11.4987	0						11.4987	0							270.952	483
11.5093	0					11.5093	0						11.5093	0							270.954	322
11.52	0					11.52	0						11.52	0							270.964	483
11.5307	0					11.5307	0						11.5307	0							271.944	807
11.5413	0					11.5413	0						11.5413	0							271.946	323
11.552	0					11.552	0						11.552	0							272.931	323
11.5627	0					11.5627	0						11.5627	0							272.933	484
11.5733	0					11.5733	0						11.5733	0							272.935	323
11.584	0					11.584	0						11.584	0							272.942	484
11.5947	0					11.5947	0						11.5947	0							272.972	323
11.6053	0					11.6053	0						11.6053	0							273.026	323
11.616	0					11.616	0						11.616	0							273.457	323
11.6267	0					11.6267	0						11.6267	0							273.576	323
11.6373	0					11.6373	0						11.6373	0							273.912	484
11.648	0					11.648	0						11.648	0							274.005	323
11.6587	0					11.6587	0						11.6587	0							274.382	323
11.6693	0					11.6693	0						11.6693	0							276.023	323
11.68	0					11.68	0						11.68	0							276.569	323
11.6907	0					11.6907	0						11.6907	0							276.828	323
11.7013	0					11.7013	0						11.7013	0							277.37	323
11.712	0					11.712	0						11.712	0							277.374	323
11.7227	0					11.7227	0						11.7227	0							277.66	323
11.7333	0					11.7333	0						11.7333	0							277.734	323
11.744	0					11.744	0						11.744	0							277.795	323
11.7547	0					11.7547	0						11.7547	0							278.308	323
11.7653	0					11.7653	0						11.7653	0							278.43	484
11.776	0					11.776	0						11.776	0							278.671	323
11.7867	0					11.7867	0						11.7867	0							279.775	323
11.7973	0					11.7973	0						11.7973	0							281.232	323
11.808	0					11.808	0						11.808	0							281.334	323
11.8187	0					11.8187	0						11.8187	0							281.892	323
11.8293	0					11.8293	0						11.8293	0							282.325	323
11.84	0					11.84	0						11.84	0							284.066	323
11.8507	0					11.8507	0						11.8507	0							285.48	323
11.8613	0					11.8613	0						11.8613	0							286.498	323
11.872	0					11.872	0						11.872	0							289.038	484
11.8827	0					11.8827	0						11.8827	0							290.026	323
11.8933	0					11.8933	0						11.8933	0							290.933	323
11.904	0					11.904	0						11.904	0							290.938	645
11.9147	0					11.9147	0						11.9147	0							290.94	807
11.9253	0					11.9253	0						11.9253	0							290.943	484
11.936	0					11.936	0						11.936	0							290.945	323
11.9467	0					11.9467	0						11.9467	0							297.48	323
11.9573	0					11.9573	0						11.9573	0							297.952	323
11.968	0					11.968	0						11.968	0							300.333	323
11.9787	0					11.9787	0						11.9787	0							301.027	323
11.9893	0					11.9893	0						11.9893	0							301.032	323
12	0					12	0						12	0							306.916	323
12.0107	0					12.0107	0						12.0107	0							307.998	323
12.0213	0					12.0213	0						12.0213	0							309.061	323
12.032	0					12.032	0						12.032	0							310.961	323
12.0427	0					12.0427	0						12.0427	0							313.058	323
12.0533	0					12.0533	0						12.0533	0							314.901	323
12.064	0					12.064	0						12.064	0							315.01	807
12.0747	0					12.0747	0						12.0747	0							315.013	915
12.0853	0					12.0853	0						12.0853	0							315.015	484
12.096	0					12.096	0						12.096	0							315.02	645
12.1067	0					12.1067	0						12.1067	0							315.025	323
12.1173	0					12.1173	0						12.1173	0							316.01	323
12.128	0					12.128	0						12.128	0							316.012	484
12.1387	0					12.1387	0						12.1387	0							316.015	323
12.1493	0					12.1493	0						12.1493	0							316.017	645
12.16	0					12.16	0						12.16	0							316.02	806
12.1707	0					12.1707	0						12.1707	0							316.022	484
12.1813	0					12.1813	0						12.1813	0							316.025	484
12.192	0					12.192	0						12.192	0							316.035	484
12.2027	0					12.2027	0						12.2027	0							316.042	323
12.2133	0					12.2133	0						12.2133	0							316.05	323
12.224	0					12.224	0						12.224	0							316.928	323
12.2347	0					12.2347	0						12.2347	0							316.933	645
12.2453	0					12.2453	0						12.2453	0							316.936	645
12.256	0					12.256	0						12.256	0							316.938	806
12.2667	0					12.2667	0						12.2667	0							316.941	645
12.2773	0					12.2773	0						12.2773	0							316.943	645
12.288	0					12.288	0						12.288	0							316.946	323
12.2987	0					12.2987	0						12.2987	0							316.948	484
12.3093	0					12.3093	0						12.3093	0							316.996	318
12.32	0					12.32	0						12.32	0							317.001	476
12.3307	0					12.3307	0						12.3307	0							317.008	476
12.3413	0					12.3413	0						12.3413	0							317.011	635
12.352	0					12.352	0						12.352	0							317.013	794
12.3627	0					12.3627	0						12.3627	0							317.016	1449
12.3733	0					12.3733	0						12.3733	0							317.018	1241
12.384	0					12.384	0						12.384	0							317.021	2896
12.3947	0					12.3947	0						12.3947	0							317.023	3575
12.4053	0					12.4053	0						12.4053	0							317.026	7675
12.416	0					12.416	0						12.416	0							317.028	9024
12.4267	0					12.4267	0						12.4267	0							317.031	11901
12.4373	0					12.4373	0						12.4373	0							317.033	19320
12.448	0					12.448	0						12.448	0							317.036	12354
12.4587	0					12.4587	0						12.4587	0							317.038	5068
12.4693	0					12.4693	0						12.4693	0							317.041	7411
12.48	0					12.48	0						12.48	0							317.043	3710
12.4907	0					12.4907	0						12.4907	0							317.046	1923
12.5013	0					12.5013	0						12.5013	0							317.048	2451
12.512	0					12.512	0						12.512	0							317.051	1066
12.5227	0					12.5227	0						12.5227	0							317.053	317
12.5333	0					12.5333	0						12.5333	0							317.056	317
12.544	0					12.544	0						12.544	0							317.058	794
12.5547	0					12.5547	0						12.5547	0							317.061	635
12.5653	0					12.5653	0						12.5653	0							317.076	478
12.576	0					12.576	0						12.576	0							317.078	319
12.5867	0					12.5867	0						12.5867	0							317.951	323
12.5973	0					12.5973	0						12.5973	0							318.019	322
12.608	0					12.608	0						12.608	0							318.021	926
12.6187	0					12.6187	0						12.6187	0							318.024	643
12.6293	0					12.6293	0						12.6293	0							318.026	1542
12.64	0					12.64	0						12.64	0							318.029	2712
12.6507	0					12.6507	0						12.6507	0							318.031	1495
12.6613	0					12.6613	0						12.6613	0							318.034	2692
12.672	0					12.672	0						12.672	0							318.036	2307
12.6827	0					12.6827	0						12.6827	0							318.039	1338
12.6933	0					12.6933	0						12.6933	0							318.041	2029
12.704	0					12.704	0						12.704	0							318.044	2136
12.7147	0					12.7147	0						12.7147	0							318.046	1131
12.7253	0					12.7253	0						12.7253	0							318.049	322
12.736	0					12.736	0						12.736	0							318.051	322
12.7467	0					12.7467	0						12.7467	0							318.054	322
12.7573	0					12.7573	0						12.7573	0							318.061	322
12.768	0					12.768	0						12.768	0							318.312	323
12.7787	0					12.7787	0						12.7787	0							318.848	323
12.7893	0					12.7893	0						12.7893	0							319.03	323
12.8	0					12.8	0						12.8	0							319.033	484
12.8107	0					12.8107	0						12.8107	0							319.035	323
12.8213	0					12.8213	0						12.8213	0							319.038	484
12.832	0					12.832	0						12.832	0							319.041	849
12.8427	0					12.8427	0						12.8427	0							319.043	484
12.8533	0					12.8533	0						12.8533	0							319.048	323
12.864	0					12.864	0						12.864	0							321.328	323
12.8747	0					12.8747	0						12.8747	0							321.55	323
12.8853	0					12.8853	0						12.8853	0							321.555	323
12.896	0					12.896	0						12.896	0							322.887	323
12.9067	0					12.9067	0						12.9067	0							323.038	323
12.9173	0					12.9173	0						12.9173	0							326.955	323
12.928	0					12.928	0						12.928	0							327.473	323
12.9387	0					12.9387	0						12.9387	0							331.073	323
12.9493	0					12.9493	0						12.9493	0							333.024	323
12.96	0					12.96	0						12.96	0							333.929	323
12.9707	0					12.9707	0						12.9707	0							342.939	484
12.9813	0					12.9813	0						12.9813	0							346.37	323
12.992	0					12.992	0						12.992	0							346.947	323
13.0027	0					13.0027	0						13.0027	0							346.958	323
13.0133	0					13.0133	0						13.0133	0							346.963	484
13.024	0					13.024	0						13.024	0							359.041	484
13.0347	0					13.0347	0						13.0347	0							360.049	323
13.0453	0					13.0453	0						13.0453	0							361.55	323
13.056	0					13.056	0						13.056	0							366.151	323
13.0667	0					13.0667	0						13.0667	0							374.952	323
13.0773	0					13.0773	0						13.0773	0							377.129	323
13.088	0					13.088	0						13.088	0							399.793	323
13.0987	0					13.0987	0						13.0987	0							403.934	323
13.1093	0					13.1093	0						13.1093	0							404.2	323
13.12	0					13.12	0						13.12	0							426.949	323
13.1307	0					13.1307	0						13.1307	0							426.952	323
13.1413	0					13.1413	0						13.1413	0							426.955	645
13.152	0					13.152	0						13.152	0							426.958	323
13.1627	0					13.1627	0						13.1627	0							426.961	484
13.1733	0					13.1733	0						13.1733	0							426.964	929
13.184	0					13.184	0						13.184	0							426.967	484
13.1947	0					13.1947	0						13.1947	0							426.969	806
13.2053	0					13.2053	0						13.2053	0							426.972	873
13.216	0					13.216	0						13.216	0							426.975	484
13.2267	0					13.2267	0						13.2267	0							426.978	322
13.2373	0					13.2373	0						13.2373	0							433.834	323
13.248	0					13.248	0						13.248	0							434.8	323
13.2587	0					13.2587	0						13.2587	0							442.087	323
13.2693	0					13.2693	0						13.2693	0							448.525	323
13.28	0					13.28	0						13.28	0							448.914	317
13.2907	0					13.2907	0						13.2907	0							448.917	317
13.3013	0					13.3013	0						13.3013	0							448.926	833
13.312	0					13.312	0						13.312	0							448.929	1463
13.3227	0					13.3227	0						13.3227	0							448.932	1456
13.3333	0					13.3333	0						13.3333	0							448.935	2033
13.344	0					13.344	0						13.344	0							448.938	5751
13.3547	0					13.3547	0						13.3547	0							448.941	6683
13.3653	0					13.3653	0						13.3653	0							448.944	8781
13.376	0					13.376	0						13.376	0							448.947	13060
13.3867	0					13.3867	0						13.3867	0							448.95	14674
13.3973	0					13.3973	0						13.3973	0							448.953	13581
13.408	0					13.408	0						13.408	0							448.956	11322
13.4187	0					13.4187	0						13.4187	0							448.959	6626
13.4293	0					13.4293	0						13.4293	0							448.962	7823
13.44	0					13.44	0						13.44	0							448.965	2024
13.4507	0					13.4507	0						13.4507	0							448.968	1269
13.4613	0					13.4613	0						13.4613	0							448.971	829
13.472	0					13.472	0						13.472	0							448.974	634
13.4827	0					13.4827	0						13.4827	0							448.977	1659
13.4933	0					13.4933	0						13.4933	0							448.98	634
13.504	0					13.504	0						13.504	0							449.072	484
13.5147	0					13.5147	0						13.5147	0							449.078	484
13.5253	0					13.5253	0						13.5253	0							449.084	323
13.536	0					13.536	0						13.536	0							449.938	644
13.5467	0					13.5467	0						13.5467	0							449.94	644
13.5573	0					13.5573	0						13.5573	0							449.943	806
13.568	0					13.568	0						13.568	0							449.946	1024
13.5787	0					13.5787	0						13.5787	0							449.949	1373
13.5893	0					13.5893	0						13.5893	0							449.952	1503
13.6	0					13.6	0						13.6	0							449.955	1558
13.6107	0					13.6107	0						13.6107	0							449.958	1330
13.6213	0					13.6213	0						13.6213	0							449.961	644
13.632	0					13.632	0						13.632	0							449.964	322
13.6427	0					13.6427	0						13.6427	0							449.967	483
13.6533	0					13.6533	0						13.6533	0							449.979	322
13.664	0					13.664	0						13.664	0							450.086	323
13.6747	0					13.6747	0						13.6747	0							450.941	646
13.6853	0					13.6853	0						13.6853	0							450.959	323
13.696	0					13.696	0						13.696	0							450.98	323
13.7067	0					13.7067	0						13.7067	0							451.078	323
13.7173	0					13.7173	0						13.7173	0							451.081	484
13.728	0					13.728	0						13.728	0							451.087	323
13.7387	0					13.7387	0						13.7387	0							451.09	323
13.7493	0					13.7493	0						13.7493	0							451.093	484
13.76	0					13.76	0						13.76	0							451.096	645
13.7707	0					13.7707	0						13.7707	0							451.099	645
13.7813	0					13.7813	0						13.7813	0							451.323	646
13.792	0					13.792	0						13.792	0							451.326	323
13.8027	0					13.8027	0						13.8027	0							451.335	484
13.8133	0					13.8133	0						13.8133	0							452.08	323
13.824	0					13.824	0						13.824	0							452.331	323
13.8347	0					13.8347	0						13.8347	0							461.067	323
13.8453	0					13.8453	0						13.8453	0							463.07	322
13.856	0					13.856	0						13.856	0							463.073	322
13.8667	0					13.8667	0						13.8667	0							463.076	814
13.8773	0					13.8773	0						13.8773	0							463.079	483
13.888	0					13.888	0						13.888	0							463.082	1154
13.8987	0					13.8987	0						13.8987	0							463.085	1082
13.9093	0					13.9093	0						13.9093	0							463.088	1881
13.92	0					13.92	0						13.92	0							463.091	2292
13.9307	0					13.9307	0						13.9307	0							463.094	2075
13.9413	0					13.9413	0						13.9413	0							463.097	1521
13.952	0					13.952	0						13.952	0							463.1	907
13.9627	0					13.9627	0						13.9627	0							463.103	483
13.9733	0					13.9733	0						13.9733	0							463.106	644
13.984	0					13.984	0						13.984	0							463.109	805
13.9947	0					13.9947	0						13.9947	0							464.082	807
14.0053	0					14.0053	0						14.0053	0							464.085	323
14.016	0					14.016	0						14.016	0							464.088	484
																					464.091	645
																					464.094	484
																					464.097	323
																					464.1	323
																					464.917	484
																					464.92	645
																					464.929	484
																					464.932	323
																					466.91	323
																					466.919	323
																					466.922	323
																					469.257	323
																					475.623	323
																					476.547	323
																					477.029	320
																					477.038	639
																					477.041	639
																					477.044	823
																					477.047	1004
																					477.05	1048
																					477.053	1183
																					477.056	2636
																					477.059	3396
																					477.062	4875
																					477.065	3700
																					477.068	6633
																					477.071	9620
																					477.075	4371
																					477.078	5214
																					477.081	4916
																					477.084	1103
																					477.087	1407
																					477.09	897
																					477.093	479
																					477.096	639
																					477.099	479
																					477.102	320
																					477.473	323
																					477.55	803
																					477.553	642
																					477.556	802
																					477.559	1620
																					477.562	1250
																					477.565	1704
																					477.568	2055
																					477.571	1825
																					477.574	2043
																					477.577	3080
																					477.58	3432
																					477.583	3217
																					477.587	2751
																					477.59	1252
																					477.593	980
																					477.596	802
																					477.599	642
																					477.602	1018
																					477.605	321
																					477.608	481
																					477.611	642
																					477.614	481
																					477.62	642
																					477.626	482
																					477.629	482
																					477.636	643
																					477.666	323
																					478.056	482
																					478.059	482
																					478.062	1209
																					478.065	2351
																					478.068	2436
																					478.071	2456
																					478.074	2154
																					478.077	2356
																					478.08	1972
																					478.083	1349
																					478.087	930
																					478.09	804
																					478.093	482
																					478.099	322
																					478.102	322
																					478.145	323
																					478.547	322
																					478.553	322
																					478.556	322
																					478.562	645
																					478.568	483
																					478.571	1480
																					478.575	322
																					478.578	806
																					478.581	935
																					478.584	644
																					478.587	644
																					478.59	322
																					478.593	483
																					478.596	644
																					478.602	322
																					478.605	483
																					478.676	323
																					478.725	323
																					478.783	323
																					478.789	323
																					478.918	323
																					479.02	291
																					479.026	279
																					479.047	690
																					479.051	552
																					479.054	276
																					479.057	552
																					479.06	4200
																					479.063	11679
																					479.066	15558
																					479.069	22344
																					479.072	47462
																					479.075	110102
																					479.078	221000
																					479.081	424602
																					479.084	646152
																					479.087	707356
																					479.09	555419
																					479.094	343982
																					479.097	203160
																					479.1	110649
																					479.103	72200
																					479.106	42575
																					479.109	46720
																					479.112	30923
																					479.115	5314
																					479.118	11478
																					479.121	4581
																					479.124	2797
																					479.127	2138
																					479.13	552
																					479.133	552
																					479.137	1431
																					479.14	415
																					479.576	323
																					479.625	645
																					479.693	484
																					479.705	323
																					479.708	323
																					479.757	323
																					479.8	323
																					479.828	484
																					479.84	323
																					479.908	323
																					479.926	323
																					479.951	323
																					480.012	321
																					480.022	313
																					480.025	308
																					480.037	296
																					480.049	441
																					480.055	440
																					480.058	1026
																					480.062	810
																					480.065	1543
																					480.068	2410
																					480.071	6930
																					480.074	17428
																					480.077	22537
																					480.08	45002
																					480.083	78391
																					480.086	106812
																					480.089	123469
																					480.092	114960
																					480.095	88529
																					480.098	53983
																					480.102	41949
																					480.105	24729
																					480.108	15045
																					480.111	13802
																					480.114	5743
																					480.117	11450
																					480.12	6474
																					480.123	2610
																					480.126	2016
																					480.129	586
																					480.132	587
																					480.135	441
																					480.138	588
																					480.142	590
																					480.145	594
																					480.148	600
																					480.151	886
																					480.16	315
																					480.169	320
																					480.338	323
																					480.369	323
																					480.372	323
																					480.384	323
																					480.406	323
																					480.421	323
																					480.428	323
																					480.443	323
																					480.452	323
																					480.468	323
																					480.474	484
																					480.489	484
																					480.501	323
																					480.507	323
																					480.511	323
																					480.541	484
																					480.554	323
																					480.56	323
																					480.566	323
																					480.606	645
																					480.609	323
																					480.612	323
																					480.637	323
																					480.64	323
																					480.643	484
																					480.704	323
																					480.711	484
																					480.738	323
																					480.757	484
																					480.766	323
																					480.809	323
																					480.849	323
																					480.861	323
																					480.864	323
																					480.877	323
																					480.886	323
																					480.889	484
																					480.892	323
																					480.92	323
																					480.938	323
																					480.941	323
																					480.951	323
																					480.978	323
																					481.015	322
																					481.028	318
																					481.055	840
																					481.058	785
																					481.061	314
																					481.064	868
																					481.068	1574
																					481.071	1764
																					481.074	2373
																					481.077	7302
																					481.08	7340
																					481.083	11938
																					481.086	18701
																					481.089	27853
																					481.092	17570
																					481.095	19004
																					481.098	13089
																					481.101	10539
																					481.104	6665
																					481.108	3050
																					481.111	2499
																					481.114	3881
																					481.117	2997
																					481.12	957
																					481.123	314
																					481.126	3285
																					481.129	471
																					481.132	471
																					481.135	628
																					481.151	318
																					481.206	323
																					481.237	484
																					481.274	484
																					481.301	323
																					481.308	323
																					481.354	323
																					481.378	323
																					481.397	484
																					481.418	323
																					481.434	323
																					481.44	323
																					481.446	323
																					481.517	323
																					481.535	323
																					481.569	323
																					481.579	323
																					481.585	323
																					481.597	484
																					481.603	323
																					481.662	323
																					481.683	645
																					481.689	323
																					481.736	323
																					481.825	323
																					481.89	645
																					481.893	484
																					481.896	323
																					481.905	323
																					481.92	323
																					481.924	323
																					481.97	323
																					481.994	645
																					482.022	644
																					482.031	322
																					482.034	321
																					482.038	321
																					482.047	481
																					482.059	321
																					482.062	321
																					482.068	321
																					482.071	1038
																					482.075	1084
																					482.078	1631
																					482.081	1046
																					482.084	3484
																					482.087	2965
																					482.09	2944
																					482.093	3863
																					482.096	2111
																					482.099	3175
																					482.102	2023
																					482.105	1841
																					482.108	642
																					482.112	875
																					482.115	642
																					482.121	481
																					482.127	321
																					482.204	323
																					482.21	323
																					482.219	323
																					482.232	484
																					482.241	484
																					482.306	484
																					482.386	323
																					482.392	323
																					482.414	323
																					482.447	484
																					482.472	323
																					482.546	484
																					482.725	323
																					482.753	484
																					482.762	484
																					482.765	323
																					482.811	323
																					482.82	484
																					482.836	323
																					482.87	322
																					482.873	323
																					482.876	484
																					482.879	323
																					482.888	323
																					482.894	322
																					482.898	1070
																					482.901	484
																					482.904	840
																					482.916	322
																					482.947	323
																					482.972	323
																					483.03	323
																					483.067	322
																					483.073	322
																					483.076	645
																					483.08	322
																					483.086	645
																					483.089	484
																					483.092	806
																					483.095	322
																					483.098	806
																					483.101	484
																					483.107	322
																					483.126	645
																					483.187	323
																					483.197	323
																					483.206	323
																					483.274	323
																					483.37	323
																					483.376	323
																					483.407	323
																					483.511	323
																					483.539	484
																					483.589	323
																					483.623	323
																					483.626	323
																					483.629	484
																					483.718	323
																					483.798	323
																					483.808	484
																					483.829	484
																					483.894	323
																					483.928	323
																					483.978	323
																					484.03	323
																					484.092	645
																					484.104	484
																					484.107	323
																					484.163	323
																					484.367	323
																					484.536	323
																					484.629	323
																					484.635	323
																					484.663	323
																					484.734	484
																					484.821	323
																					484.836	323
																					484.889	322
																					484.895	643
																					484.901	804
																					484.904	804
																					484.907	643
																					484.91	1611
																					484.913	1167
																					484.916	1842
																					484.92	2193
																					484.923	1243
																					484.926	1222
																					484.929	1638
																					484.932	643
																					484.935	804
																					484.938	1976
																					484.944	322
																					484.957	483
																					484.988	322
																					485.022	323
																					485.065	484
																					485.102	323
																					485.204	323
																					485.38	323
																					485.501	323
																					485.529	323
																					485.714	323
																					485.795	323
																					485.85	323
																					485.912	484
																					485.915	323
																					485.918	807
																					486.243	323
																					486.367	323
																					486.658	323
																					486.794	323
																					486.933	645
																					486.937	880
																					486.94	1281
																					486.943	1015
																					486.946	806
																					486.949	806
																					486.952	836
																					486.961	484
																					486.964	484
																					486.967	322
																					487.2	323
																					487.367	323
																					487.407	323
																					487.488	323
																					487.959	323
																					487.996	323
																					488.219	323
																					488.328	323
																					488.728	323
																					488.902	323
																					488.939	484
																					488.945	323
																					489.023	323
																					489.361	323
																					489.451	323
																					489.703	323
																					489.737	323
																					489.926	323
																					489.97	323
																					490.312	323
																					490.731	323
																					490.89	322
																					490.924	645
																					490.927	322
																					490.93	645
																					490.933	829
																					490.936	806
																					490.939	936
																					490.943	645
																					490.946	645
																					491.574	323
																					491.938	646
																					491.954	323
																					492.804	323
																					493.053	323
																					493.062	807
																					493.065	484
																					493.069	484
																					493.823	323
																					494.447	323
																					494.934	323
																					494.94	323
																					494.952	323
																					495.059	322
																					495.062	322
																					495.065	846
																					495.068	483
																					495.071	1204
																					495.074	1650
																					495.077	2664
																					495.08	3318
																					495.084	1029
																					495.087	864
																					495.09	644
																					495.093	644
																					495.096	483
																					495.109	322
																					495.118	322
																					495.924	323
																					496.071	323
																					496.074	323
																					496.077	645
																					496.08	807
																					496.083	807
																					496.086	323
																					496.09	323
																					496.093	323
																					497.093	484
																					497.325	484
																					497.337	323
																					497.341	323
																					497.888	323
																					501.05	484
																					501.053	322
																					501.056	806
																					501.059	484
																					501.062	645
																					501.065	645
																					501.069	806
																					501.072	645
																					501.075	322
																					501.078	322
																					501.094	322
																					502.068	645
																					502.071	323
																					502.077	323
																					509.893	323
																					510.901	323
																					510.905	645
																					510.911	323
																					510.914	975
																					510.917	1334
																					510.921	806
																					510.924	484
																					511.057	323
																					511.082	323
																					511.914	323
																					511.933	323
																					513.884	323
																					514.925	322
																					514.928	484
																					514.931	806
																					514.935	806
																					514.938	806
																					514.941	806
																					514.944	1091
																					514.947	484
																					515.062	484
																					515.865	323
																					516.857	645
																					516.86	484
																					516.863	484
																					516.876	323
																					517.035	323
																					517.054	323
																					518.859	323
																					521.051	323
																					523.039	323
																					523.055	323
																					524.857	323
																					525.886	484
																					525.89	323
																					526.862	323
																					526.891	645
																					527.584	323
																					528.138	323
																					528.925	323
																					528.929	323
																					531.934	323
																					531.993	323
																					533.894	323
																					534.024	323
																					537.021	484
																					538.043	484
																					539.02	323
																					539.043	323
																					539.894	646
																					539.9	484
																					539.907	323
																					540.915	323
																					540.951	323
																					542.002	323
																					542.077	323
																					542.08	646
																					542.927	484
																					543.872	323
																					543.882	323
																					543.892	646
																					543.902	484
																					544.881	323
																					547.061	323
																					547.065	645
																					547.068	645
																					547.071	807
																					547.075	484
																					548.053	323
																					548.07	323
																					548.076	323
																					548.885	323
																					549.049	484
																					550.066	323
																					554.941	323
																					559.024	323
																					559.031	323
																					559.731	323
																					561.266	323
																					562.873	323
																					563.013	483
																					563.016	322
																					563.026	806
																					563.03	806
																					563.033	1068
																					563.036	1131
																					563.04	968
																					563.043	921
																					563.046	1443
																					563.05	806
																					563.053	645
																					563.056	322
																					563.06	322
																					564.023	323
																					564.039	807
																					564.043	323
																					564.053	484
																					564.059	323
																					564.066	323
																					564.083	323
																					564.923	323
																					564.929	323
																					565.033	484
																					565.046	323
																					565.049	323
																					565.917	323
																					567.059	645
																					567.079	323
																					567.888	323
																					568.062	323
																					569.043	645
																					569.046	323
																					569.05	323
																					569.053	806
																					569.056	806
																					569.06	645
																					569.066	323
																					569.07	484
																					569.09	484
																					570.048	323
																					570.051	323
																					570.058	323
																					570.061	646
																					577.048	484
																					577.062	646
																					577.992	484
																					578.006	323
																					578.009	323
																					578.013	323
																					578.019	323
																					578.023	323
																					578.995	323
																					578.998	323
																					579.005	645
																					579.012	323
																					579.015	807
																					579.018	323
																					579.022	484
																					579.035	323
																					580.005	323
																					581.012	323
																					581.019	323
																					584.007	323
																					585.004	323
																					585.055	484
																					592.919	323
																					595.029	323
																					595.036	323
																					595.046	645
																					595.05	484
																					595.053	645
																					595.056	323
																					595.06	807
																					595.084	323
																					596.409	323
																					623.409	323
																					631.036	323
																					642.89	484
[truncated: 873 more rows]

## Sheet: Data Set 6
Enzyme activity assay of FlAGT3 (pelargonidin-3-O-glucoside)							Enzyme activity assay of UFGT3 (FlAGT3+pelargonidin)								Enzyme activity assay of FlAGT3 (pelargonidin)						Secondary ion mass spectrometry spectrum of kaempferol-3-O-glucoside
Time	Intensity						Time	Intensity							Time	Intensity					Mass/Charge	Intensity
0.00206667	0						0.00206667	0							0.00206667	0					100.078	135
0.0044	0						0.0044	0							0.0044	0					100.112	135
0.00676667	0						0.00676667	0							0.00676667	0					100.928	135
0.00913333	0						0.00913333	0							0.00913333	0					100.942	135
0.0115	0						0.0115	0							0.0115	0					100.957	135
0.0138833	0						0.0138833	0							0.0138833	0					101.057	135
0.01625	0						0.01625	0							0.01625	0					101.059	203
0.0186167	0						0.0186167	0							0.0186167	0					101.06	203
0.0209833	0						0.0209833	0							0.0209833	0					102.09	360
0.02335	0						0.02335	0							0.02335	0					102.091	270
0.0257333	0						0.0257333	0							0.0257333	0					104.008	135
0.0281167	0						0.0281167	0							0.0281167	0					105.932	203
0.0304833	0						0.0304833	0							0.0304833	0					105.933	135
0.03285	0						0.03285	0							0.03285	0					105.935	135
0.0352333	0						0.0352333	0							0.0352333	0					105.936	135
0.0376	0						0.0376	0							0.0376	0					107.083	135
0.0399667	0						0.0399667	0							0.0399667	0					108.077	135
0.0423333	0						0.0423333	0							0.0423333	0					108.08	135
0.0447167	0						0.0447167	0							0.0447167	0					109.1	135
0.0470667	0						0.0470667	0							0.0470667	0					109.944	135
0.0494667	0						0.0494667	0							0.0494667	0					110.061	135
0.0519167	0						0.0519167	0							0.0519167	0					110.801	135
0.0543833	0						0.0543833	0							0.0543833	0					111.009	135
0.0568667	0						0.0568667	0							0.0568667	0					111.039	203
0.05935	0						0.05935	0							0.05935	0					111.045	135
0.0618333	0						0.0618333	0							0.0618333	0					112.956	135
0.0643	0						0.0643	0							0.0643	0					113.958	202
0.0667667	0						0.0667667	0							0.0667667	0					113.96	387
0.0825667	0						0.0825667	0							0.0825667	0					113.961	459
0.0850667	0						0.0850667	0							0.0850667	0					113.964	337
0.0875333	0						0.0875333	0							0.0875333	0					113.967	135
0.09	0						0.09	0							0.09	0					113.969	135
0.0924833	0						0.0924833	0							0.0924833	0					114.092	135
0.0949333	0						0.0949333	0							0.0949333	0					116.106	135
0.0974167	0						0.0974167	0							0.0974167	0					116.973	270
0.0999	0						0.0999	0							0.0999	0					116.974	270
0.102367	0						0.102367	0							0.102367	0					116.977	135
0.104833	0						0.104833	0							0.104833	0					117.067	135
0.107317	0						0.107317	0							0.107317	0					117.934	135
0.109783	0						0.109783	0							0.109783	0					118.065	202
0.112267	0						0.112267	0							0.112267	0					118.07	135
0.11475	0						0.11475	0							0.11475	0					118.08	135
0.117233	0						0.117233	0							0.117233	0					118.082	337
0.119717	0						0.119717	0							0.119717	0					118.084	337
0.1222	0						0.1222	0							0.1222	0					118.085	470
0.1247	0						0.1247	0							0.1247	0					118.087	270
0.1272	0						0.1272	0							0.1272	0					118.088	270
0.129683	0						0.129683	0							0.129683	0					121.028	135
0.132167	0						0.132167	0							0.132167	0					121.064	135
0.13465	0						0.13465	0							0.13465	0					122.091	135
0.137133	0						0.137133	0							0.137133	0					122.095	203
0.139633	0						0.139633	0							0.139633	0					122.96	135
0.142133	0						0.142133	0							0.142133	0					122.961	356
0.144617	0						0.144617	0							0.144617	0					122.963	369
0.1471	0						0.1471	0							0.1471	0					122.965	338
0.149583	0						0.149583	0							0.149583	0					122.966	135
0.15205	0						0.15205	0							0.15205	0					125.093	135
0.154533	0						0.154533	0							0.154533	0					125.982	203
0.157017	0						0.157017	0							0.157017	0					126.964	135
0.159533	0						0.159533	0							0.159533	0					128.947	203
0.162017	0						0.162017	0							0.162017	0					128.95	270
0.1645	0						0.1645	0							0.1645	0					129.05	356
0.167	0						0.167	0							0.167	0					129.052	135
0.169483	0						0.169483	0							0.169483	0					129.053	370
0.171967	0						0.171967	0							0.171967	0					129.055	135
0.174433	0						0.174433	0							0.174433	0					131.999	135
0.176917	0						0.176917	0							0.176917	0					132.002	203
0.1794	0						0.1794	0							0.1794	0					132.005	135
0.181883	0						0.181883	0							0.181883	0					133.088	135
0.184383	0						0.184383	0							0.184383	0					133.099	135
0.186883	0						0.186883	0							0.186883	0					135.113	135
0.189367	0						0.189367	0							0.189367	0					136.022	135
0.191867	0						0.191867	0							0.191867	0					138.966	203
0.19435	0						0.19435	0							0.19435	0					139.107	135
0.196833	0						0.196833	0							0.196833	0					139.964	135
0.1993	0						0.1993	0							0.1993	0					140.113	135
0.201767	0						0.201767	0							0.201767	0					140.948	135
0.20425	0						0.20425	0							0.20425	0					140.95	135
0.206733	0						0.206733	0							0.206733	0					140.953	135
0.209233	0						0.209233	0							0.209233	0					141.953	270
0.211717	0						0.211717	0							0.211717	0					141.955	337
0.214217	0						0.214217	0							0.214217	0					141.957	337
0.216717	0						0.216717	0							0.216717	0					141.958	440
0.2192	0						0.2192	0							0.2192	0					141.96	425
0.221683	0						0.221683	0							0.221683	0					141.962	337
0.224183	0						0.224183	0							0.224183	0					141.963	135
0.22665	0						0.22665	0							0.22665	0					141.968	135
0.229167	0						0.229167	0							0.229167	0					144.574	135
0.23165	0						0.23165	0							0.23165	0					145.101	135
0.234133	0						0.234133	0							0.234133	0					145.927	203
0.236633	0						0.236633	0							0.236633	0					146.934	135
0.2391	0						0.2391	0							0.2391	0					146.938	135
0.2416	0						0.2416	0							0.2416	0					146.939	203
0.244083	0						0.244083	0							0.244083	0					149.017	337
0.246583	0						0.246583	0							0.246583	0					149.019	531
0.249033	0						0.249033	0							0.249033	0					149.02	552
0.251533	0						0.251533	0							0.251533	0					149.022	758
0.254033	0						0.254033	0							0.254033	0					149.024	682
0.25655	0						0.25655	0							0.25655	0					149.026	453
0.25905	0						0.25905	0							0.25905	0					149.027	372
0.26155	0						0.26155	0							0.26155	0					149.029	135
0.264017	0						0.264017	0							0.264017	0					150.021	135
0.266483	0						0.266483	0							0.266483	0					150.023	135
0.268983	0						0.268983	0							0.268983	0					150.026	135
0.271467	0						0.271467	0							0.271467	0					150.03	135
0.273967	0						0.273967	0							0.273967	0					150.122	135
0.276433	0						0.276433	0							0.276433	0					150.131	203
0.278933	0						0.278933	0							0.278933	0					151.071	135
0.28145	0						0.28145	0							0.28145	0					153.126	135
0.28395	0						0.28395	0							0.28395	0					154.964	135
0.286433	0						0.286433	0							0.286433	0					155.067	135
0.2889	0						0.2889	0							0.2889	0					156.96	135
0.291383	0						0.291383	0							0.291383	0					157.104	135
0.2939	0						0.2939	0							0.2939	0					157.996	135
0.309733	0						0.309733	0							0.309733	0					157.998	135
0.3122	0						0.3122	0							0.3122	0					157.999	135
0.314683	0						0.314683	0							0.314683	0					158.003	338
0.317183	0						0.317183	0							0.317183	0					158.026	135
0.333067	0						0.333067	0							0.333067	0					158.095	135
0.335567	0						0.335567	0							0.335567	0					158.952	203
0.33805	0						0.33805	0							0.33805	0					161.098	135
0.340517	0						0.340517	0							0.340517	0					163.033	354
0.343	0						0.343	0							0.343	0					163.035	366
0.345483	0						0.345483	0							0.345483	0					163.037	497
0.347967	0						0.347967	0							0.347967	0					163.039	734
0.35045	0						0.35045	0							0.35045	0					163.04	513
0.35295	0						0.35295	0							0.35295	0					163.042	576
0.355467	0						0.355467	0							0.355467	0					163.048	135
0.35795	0						0.35795	0							0.35795	0					163.108	203
0.360433	0						0.360433	0							0.360433	0					163.992	135
0.362917	0						0.362917	0							0.362917	0					164.038	135
0.365383	0						0.365383	0							0.365383	0					164.04	374
0.3679	0						0.3679	0							0.3679	0					164.042	135
0.370383	0						0.370383	0							0.370383	0					169.085	135
0.3729	0						0.3729	0							0.3729	0					169.09	135
0.375367	0						0.375367	0							0.375367	0					170.093	203
0.377883	0						0.377883	0							0.377883	0					171.129	135
0.380367	0						0.380367	0							0.380367	0					171.142	135
0.38285	0						0.38285	0							0.38285	0					171.153	135
0.38535	0						0.38535	0							0.38535	0					173.077	203
0.38785	0						0.38785	0							0.38785	0					173.079	270
0.390333	0						0.390333	0							0.390333	0					173.081	270
0.39285	0						0.39285	0							0.39285	0					173.086	135
0.395333	0						0.395333	0							0.395333	0					173.134	135
0.397833	0						0.397833	0							0.397833	0					174.12	135
0.41355	0						0.41355	0							0.41355	0					174.122	135
0.416033	0						0.416033	0							0.416033	0					174.124	135
0.418533	0						0.418533	0							0.418533	0					174.126	203
0.421033	0						0.421033	0							0.421033	0					174.128	203
0.423533	0						0.423533	0							0.423533	0					174.129	135
0.426017	0						0.426017	0							0.426017	0					174.966	135
0.428517	0						0.428517	0							0.428517	0					175.129	135
0.431033	0						0.431033	0							0.431033	0					175.142	135
0.433517	0						0.433517	0							0.433517	0					177.053	135
0.436	0						0.436	0							0.436	0					177.115	135
0.438483	0						0.438483	0							0.438483	0					177.124	203
0.440983	0						0.440983	0							0.440983	0					177.128	135
0.443467	0						0.443467	0							0.443467	0					177.161	203
0.44595	0						0.44595	0							0.44595	0					179.093	203
0.44845	0						0.44845	0							0.44845	0					179.117	135
0.450917	0						0.450917	0							0.450917	0					182.985	135
0.466717	0						0.466717	0							0.466717	0					183.097	135
0.469217	0						0.469217	0							0.469217	0					186.221	135
0.471683	0						0.471683	0							0.471683	0					186.949	135
0.4742	0						0.4742	0							0.4742	0					186.959	135
0.476683	0						0.476683	0							0.476683	0					187.122	135
0.479167	0						0.479167	0							0.479167	0					187.124	135
0.48165	0						0.48165	0							0.48165	0					191.104	135
0.4841	0						0.4841	0							0.4841	0					194.113	135
0.486583	0						0.486583	0							0.486583	0					194.121	203
0.489083	0						0.489083	0							0.489083	0					194.923	135
0.491583	0						0.491583	0							0.491583	0					195.061	135
0.494067	0						0.494067	0							0.494067	0					195.062	135
0.496567	0						0.496567	0							0.496567	0					195.119	203
0.512383	0						0.512383	0							0.512383	0					198.182	135
0.515917	0						0.515917	0							0.515917	0					199.167	135
0.518383	0						0.518383	0							0.518383	0					199.181	135
0.520867	0						0.520867	0							0.520867	0					201.003	203
0.523333	0						0.523333	0							0.523333	0					201.091	135
0.525783	0						0.525783	0							0.525783	0					201.107	383
0.528383	0						0.528383	0							0.528383	0					201.109	202
0.530833	0						0.530833	0							0.530833	0					201.111	202
0.533317	0						0.533317	0							0.533317	0					201.113	450
0.535783	0						0.535783	0							0.535783	0					201.115	270
0.538233	0						0.538233	0							0.538233	0					201.127	135
0.540733	0						0.540733	0							0.540733	0					202.105	135
0.54335	0						0.54335	0							0.54335	0					202.107	203
0.545817	0						0.545817	0							0.545817	0					202.115	135
0.548283	0						0.548283	0							0.548283	0					203.222	135
0.55075	0						0.55075	0							0.55075	0					205.077	270
0.553217	0						0.553217	0							0.553217	0					205.079	135
0.555667	0						0.555667	0							0.555667	0					205.081	509
0.558283	0						0.558283	0							0.558283	0					205.083	500
0.560733	0						0.560733	0							0.560733	0					205.085	409
0.563217	0						0.563217	0							0.563217	0					205.087	569
0.57905	0						0.57905	0							0.57905	0					205.091	270
0.595717	0						0.595717	0							0.595717	0					206.081	135
0.612883	0						0.612883	0							0.612883	0					206.087	203
0.631867	0						0.631867	0							0.631867	0					207.173	135
0.651033	0						0.651033	0							0.651033	0					209.161	135
0.6677	0						0.6677	0							0.6677	0					209.163	135
0.684367	0						0.684367	0							0.684367	0					214.086	135
0.700033	0						0.700033	0							0.700033	0					214.088	135
0.7157	0						0.7157	0							0.7157	0					217.101	135
0.731367	0						0.731367	0							0.731367	0					217.105	135
0.747033	0						0.747033	0							0.747033	0					218.159	135
0.7627	0						0.7627	0							0.7627	0					219.14	135
0.778367	0						0.778367	0							0.778367	0					219.169	135
0.794033	0						0.794033	0							0.794033	0					219.171	203
0.8097	0						0.8097	0							0.8097	0					219.173	338
0.825367	0						0.825367	0							0.825367	0					220.532	135
0.8412	0						0.8412	0							0.8412	0					221.15	135
0.856867	0						0.856867	0							0.856867	0					221.152	135
0.872533	0						0.872533	0							0.872533	0					221.158	203
0.8882	0						0.8882	0							0.8882	0					222.107	135
0.903867	0						0.903867	0							0.903867	0					222.111	135
0.919517	0						0.919517	0							0.919517	0					222.115	135
0.935183	0						0.935183	0							0.935183	0					224.123	270
0.951017	0						0.951017	0							0.951017	0					224.128	500
0.96685	0						0.96685	0							0.96685	0					224.13	516
0.982683	0						0.982683	0							0.982683	0					224.132	202
0.998517	0						0.998517	0							0.998517	0					224.134	202
1.01435	0						1.01435	0							1.01435	0					224.14	202
1.03018	0						1.03018	0							1.03018	0					224.142	135
1.03278	0						1.03278	0							1.03278	0					224.58	135
1.03532	0						1.03532	0							1.03532	0					225.051	135
1.05118	0						1.05118	0							1.05118	0					227.166	202
1.06718	0						1.06718	0							1.06718	0					227.168	135
1.08302	0						1.08302	0							1.08302	0					227.17	407
1.09902	0						1.09902	0							1.09902	0					227.172	687
1.11535	0						1.11535	0							1.11535	0					227.174	904
1.13152	0						1.13152	0							1.13152	0					227.176	673
1.14752	0						1.14752	0							1.14752	0					227.178	202
1.15017	0						1.15017	0							1.15017	0					227.181	370
1.15272	0						1.15272	0							1.15272	0					227.183	202
1.15528	0						1.15528	0							1.15528	0					227.185	202
1.15785	0						1.15785	0							1.15785	0					227.187	135
1.1604	0						1.1604	0							1.1604	0					228.176	203
1.16293	0						1.16293	0							1.16293	0					228.178	135
1.16577	0						1.16577	0							1.16577	0					228.18	203
1.1683	0						1.1683	0							1.1683	0					228.182	135
1.18417	0						1.18417	0							1.18417	0					229.144	135
1.18688	0						1.18688	0							1.18688	0					230.887	135
1.18942	0						1.18942	0							1.18942	0					230.895	135
1.20533	0						1.20533	0							1.20533	0					235.094	135
1.20802	0						1.20802	0							1.20802	0					235.17	135
1.21057	0						1.21057	0							1.21057	0					235.202	135
1.2131	0						1.2131	0							1.2131	0					235.204	135
1.21565	0						1.21565	0							1.21565	0					235.206	203
1.2182	0						1.2182	0							1.2182	0					236.031	351
1.234	0						1.234	0							1.234	0					236.038	135
1.23673	0						1.23673	0							1.23673	0					243.201	135
1.23927	0						1.23927	0							1.23927	0					243.205	135
1.2418	0						1.2418	0							1.2418	0					243.209	203
1.24433	0						1.24433	0							1.24433	0					245.036	135
1.24687	0						1.24687	0							1.24687	0					245.038	135
1.24942	0						1.24942	0							1.24942	0					245.041	135
1.2521	0						1.2521	0							1.2521	0					245.043	135
1.25463	0						1.25463	0							1.25463	0					246.204	135
1.25718	0						1.25718	0							1.25718	0					251.002	135
1.25972	0						1.25972	0							1.25972	0					251.062	135
1.26225	0						1.26225	0							1.26225	0					252.188	135
1.26478	0						1.26478	0							1.26478	0					253.02	135
1.26743	0						1.26743	0							1.26743	0					253.029	135
1.26993	0						1.26993	0							1.26993	0					253.165	135
1.27245	0						1.27245	0							1.27245	0					253.525	135
1.27498	0						1.27498	0							1.27498	0					257.131	135
1.2775	0						1.2775	0							1.2775	0					257.248	203
1.28002	0						1.28002	0							1.28002	0					261.259	135
1.28265	0						1.28265	0							1.28265	0					264.155	135
1.28517	0						1.28517	0							1.28517	0					264.162	135
1.2877	0						1.2877	0							1.2877	0					265.162	135
1.29022	0						1.29022	0							1.29022	0					267.138	135
1.29275	0						1.29275	0							1.29275	0					268.822	135
1.29525	0						1.29525	0							1.29525	0					270.048	270
1.2979	0						1.2979	0							1.2979	0					270.05	135
1.30042	0						1.30042	0							1.30042	0					270.053	135
1.30297	0						1.30297	0							1.30297	0					270.055	135
1.3055	0						1.3055	0							1.3055	0					270.212	203
1.30802	0						1.30802	0							1.30802	0					270.216	203
1.31052	0						1.31052	0							1.31052	0					270.221	203
1.31318	0						1.31318	0							1.31318	0					270.223	203
1.31568	0						1.31568	0							1.31568	0					270.226	135
1.31817	0						1.31817	0							1.31817	0					270.253	135
1.32067	0						1.32067	0							1.32067	0					270.256	135
1.3232	0						1.3232	0							1.3232	0					270.306	135
1.32573	0						1.32573	0							1.32573	0					270.309	203
1.32837	0						1.32837	0							1.32837	0					271.027	128
1.33087	0						1.33087	0							1.33087	0					271.029	128
1.33338	0						1.33338	0							1.33338	0					271.041	128
1.33588	0						1.33588	0							1.33588	0					271.043	128
1.3384	0						1.3384	0							1.3384	0					271.045	428
1.34088	0						1.34088	0							1.34088	0					271.048	397
1.34352	0						1.34352	0							1.34352	0					271.05	1273
1.34603	0						1.34603	0							1.34603	0					271.052	3814
1.34852	0						1.34852	0							1.34852	0					271.055	9734
1.35102	0						1.35102	0							1.35102	0					271.057	21342
1.35352	0						1.35352	0							1.35352	0					271.059	23890
1.35602	0						1.35602	0							1.35602	0					271.061	21246
1.35863	0						1.35863	0							1.35863	0					271.064	11885
1.36117	0						1.36117	0							1.36117	0					271.066	9695
1.36365	0						1.36365	0							1.36365	0					271.068	2284
1.36618	0						1.36618	0							1.36618	0					271.071	1972
1.3687	0						1.3687	0							1.3687	0					271.073	2341
1.37122	0						1.37122	0							1.37122	0					271.075	2009
1.37383	0						1.37383	0							1.37383	0					271.078	321
1.37635	0						1.37635	0							1.37635	0					271.08	192
1.37887	0						1.37887	0							1.37887	0					271.082	128
1.38137	0						1.38137	0							1.38137	0					271.085	330
1.38387	0						1.38387	0							1.38387	0					271.087	128
1.38637	0						1.38637	0							1.38637	0					271.091	128
1.389	0						1.389	0							1.389	0					271.262	135
1.39148	0						1.39148	0							1.39148	0					271.265	203
1.394	0						1.394	0							1.394	0					272.051	134
1.39648	0						1.39648	0							1.39648	0					272.054	629
1.39897	0						1.39897	0							1.39897	0					272.056	871
1.40148	0						1.40148	0							1.40148	0					272.058	1559
1.40412	0						1.40412	0							1.40412	0					272.061	2721
1.40662	0						1.40662	0							1.40662	0					272.063	3217
1.40912	0						1.40912	0							1.40912	0					272.065	2052
1.41162	0						1.41162	0							1.41162	0					272.068	976
1.41412	0						1.41412	0							1.41412	0					272.07	742
1.41662	0						1.41662	0							1.41662	0					272.072	412
1.41925	0						1.41925	0							1.41925	0					272.074	268
1.42175	0						1.42175	0							1.42175	0					272.079	134
1.42423	0						1.42423	0							1.42423	0					272.081	134
1.42673	0						1.42673	0							1.42673	0					272.269	135
1.42923	0						1.42923	0							1.42923	0					272.294	135
1.43172	0						1.43172	0							1.43172	0					272.51	135
1.43432	0						1.43432	0							1.43432	0					272.735	135
1.43682	0						1.43682	0							1.43682	0					273.055	202
1.43932	0						1.43932	0							1.43932	0					273.057	135
1.4418	0						1.4418	0							1.4418	0					273.059	343
1.44432	0						1.44432	0							1.44432	0					273.062	135
1.44683	0						1.44683	0							1.44683	0					273.064	683
1.44947	0						1.44947	0							1.44947	0					273.066	521
1.45195	0						1.45195	0							1.45195	0					273.069	202
1.45445	0						1.45445	0							1.45445	0					273.071	202
1.45695	0						1.45695	0							1.45695	0					273.08	202
1.45942	0						1.45942	0							1.45942	0					274.157	135
1.46195	0						1.46195	0							1.46195	0					274.685	135
1.46457	0						1.46457	0							1.46457	0					279.012	135
1.46705	0						1.46705	0							1.46705	0					279.09	135
1.46953	0						1.46953	0							1.46953	0					279.092	270
1.47202	0						1.47202	0							1.47202	0					279.094	135
1.47453	0						1.47453	0							1.47453	0					279.097	203
1.47702	0						1.47702	0							1.47702	0					279.151	135
1.47963	0						1.47963	0							1.47963	0					279.153	202
1.48212	0						1.48212	0							1.48212	0					279.155	547
1.48462	0						1.48462	0							1.48462	0					279.158	603
1.4871	0						1.4871	0							1.4871	0					279.16	631
1.4896	0						1.4896	0							1.4896	0					279.162	337
1.49212	0						1.49212	0							1.49212	0					279.165	135
1.49475	0						1.49475	0							1.49475	0					279.167	135
1.49723	0						1.49723	0							1.49723	0					279.172	135
1.49973	0						1.49973	0							1.49973	0					280.16	135
1.50222	0						1.50222	0							1.50222	0					281.244	135
1.50472	0						1.50472	0							1.50472	0					283.17	135
1.5072	0						1.5072	0							1.5072	0					283.175	203
1.50982	0						1.50982	0							1.50982	0					283.182	203
1.5123	0						1.5123	0							1.5123	0					285.186	135
1.5148	0						1.5148	0							1.5148	0					287.216	135
1.5173	0						1.5173	0							1.5173	0					289.06	424
1.5198	0						1.5198	0							1.5198	0					289.062	590
1.52228	0						1.52228	0							1.52228	0					289.065	2193
1.5249	0						1.5249	0							1.5249	0					289.067	2002
1.52742	0						1.52742	0							1.52742	0					289.07	1757
1.52992	0						1.52992	0							1.52992	0					289.072	1498
1.53242	0						1.53242	0							1.53242	0					289.074	1138
1.5349	0						1.5349	0							1.5349	0					289.077	336
1.5374	0						1.5374	0							1.5374	0					289.082	269
1.54003	0						1.54003	0							1.54003	0					289.084	134
1.54253	0						1.54253	0							1.54253	0					289.086	134
1.54502	0						1.54502	0							1.54502	0					290.061	135
1.54753	0						1.54753	0							1.54753	0					290.066	270
1.55005	0						1.55005	0							1.55005	0					290.068	135
1.55255	0						1.55255	0							1.55255	0					290.07	337
1.55517	0						1.55517	0							1.55517	0					290.073	394
1.55765	0						1.55765	0							1.55765	0					290.075	270
1.56015	0						1.56015	0							1.56015	0					290.077	270
1.56268	0						1.56268	0							1.56268	0					290.089	135
1.56517	0						1.56517	0							1.56517	0					291.073	135
1.56767	0						1.56767	0							1.56767	0					294.167	135
1.5703	0						1.5703	0							1.5703	0					303.254	135
1.5728	0						1.5728	0							1.5728	0					304.049	135
1.57528	0						1.57528	0							1.57528	0					308.546	135
1.57778	0						1.57778	0							1.57778	0					316.204	389
1.58027	0						1.58027	0							1.58027	0					316.209	203
1.59598	0						1.59598	0							1.59598	0					316.211	203
1.59863	0						1.59863	0							1.59863	0					316.214	135
1.60115	0						1.60115	0							1.60115	0					316.216	135
1.60365	0						1.60365	0							1.60365	0					316.221	135
1.60615	0						1.60615	0							1.60615	0					317.208	135
1.60863	0						1.60863	0							1.60863	0					317.21	135
1.61115	0						1.61115	0							1.61115	0					317.213	135
1.61378	0						1.61378	0							1.61378	0					317.215	203
1.61628	0						1.61628	0							1.61628	0					324.109	135
1.61877	0						1.61877	0							1.61877	0					324.21	135
1.62128	0						1.62128	0							1.62128	0					324.213	135
1.62375	0						1.62375	0							1.62375	0					324.215	135
1.62625	0						1.62625	0							1.62625	0					324.22	203
1.62888	0						1.62888	0							1.62888	0					324.223	270
1.63138	0						1.63138	0							1.63138	0					325.219	135
1.63388	0						1.63388	0							1.63388	0					326.341	135
1.63637	0						1.63637	0							1.63637	0					326.998	135
1.63885	0						1.63885	0							1.63885	0					327.189	336
1.64135	0						1.64135	0							1.64135	0					327.191	269
1.64397	0						1.64397	0							1.64397	0					327.194	613
1.64647	0						1.64647	0							1.64647	0					327.196	921
1.64897	0						1.64897	0							1.64897	0					327.199	1846
1.65143	0						1.65143	0							1.65143	0					327.201	1239
1.65393	0						1.65393	0							1.65393	0					327.204	762
1.6564	0						1.6564	0							1.6564	0					327.207	686
1.65902	0						1.65902	0							1.65902	0					327.209	202
1.6615	0						1.6615	0							1.6615	0					327.212	202
1.66398	0						1.66398	0							1.66398	0					327.214	269
1.6665	0						1.6665	0							1.6665	0					328.202	203
1.66902	0						1.66902	0							1.66902	0					328.205	338
1.6715	0						1.6715	0							1.6715	0					328.208	135
1.67412	0						1.67412	0							1.67412	0					328.223	203
1.67662	0						1.67662	0							1.67662	0					329.004	270
1.6791	0						1.6791	0							1.6791	0					329.006	203
1.68158	0						1.68158	0							1.68158	0					329.009	270
1.68408	0						1.68408	0							1.68408	0					329.208	135
1.68657	0						1.68657	0							1.68657	0					329.266	135
1.68917	0						1.68917	0							1.68917	0					331.079	135
1.69167	0						1.69167	0							1.69167	0					331.281	270
1.69413	0						1.69413	0							1.69413	0					331.284	135
1.69663	0						1.69663	0							1.69663	0					331.289	203
1.69912	0						1.69912	0							1.69912	0					332.276	135
1.70162	0						1.70162	0							1.70162	0					332.286	135
1.70425	0						1.70425	0							1.70425	0					339.224	203
1.70677	0						1.70677	0							1.70677	0					339.232	135
1.70927	0						1.70927	0							1.70927	0					341.176	135
1.71178	0						1.71178	0							1.71178	0					341.187	135
1.7143	0						1.7143	0							1.7143	0					343.079	135
1.7168	0						1.7168	0							1.7168	0					343.258	135
1.7194	0						1.7194	0							1.7194	0					344.211	135
1.72188	0						1.72188	0							1.72188	0					344.216	381
1.72435	0						1.72435	0							1.72435	0					344.219	442
1.72688	0						1.72688	0							1.72688	0					344.221	776
1.72937	0						1.72937	0							1.72937	0					344.224	1148
1.73188	0						1.73188	0							1.73188	0					344.226	1356
1.73452	0						1.73452	0							1.73452	0					344.229	1106
1.73705	0						1.73705	0							1.73705	0					344.232	883
1.73957	0						1.73957	0							1.73957	0					344.234	382
1.74207	0						1.74207	0							1.74207	0					344.237	409
1.74455	0						1.74455	0							1.74455	0					344.239	269
1.74708	0						1.74708	0							1.74708	0					344.242	202
1.74972	0						1.74972	0							1.74972	0					344.25	135
1.75223	0						1.75223	0							1.75223	0					344.998	135
1.75472	0						1.75472	0							1.75472	0					345.224	337
1.7572	0						1.7572	0							1.7572	0					345.227	446
1.75968	0						1.75968	0							1.75968	0					345.23	350
1.76217	0						1.76217	0							1.76217	0					345.232	351
1.76478	0						1.76478	0							1.76478	0					345.235	135
1.76727	0						1.76727	0							1.76727	0					345.238	202
1.76978	0						1.76978	0							1.76978	0					346.232	135
1.77228	0						1.77228	0							1.77228	0					350.184	135
1.77477	0						1.77477	0							1.77477	0					351.198	203
1.77728	0						1.77728	0							1.77728	0					354.206	135
1.7799	0						1.7799	0							1.7799	0					354.208	368
1.78237	0						1.78237	0							1.78237	0					354.216	135
1.78485	0						1.78485	0							1.78485	0					355.218	135
1.78733	0						1.78733	0							1.78733	0					355.221	135
1.78982	0						1.78982	0							1.78982	0					355.226	270
1.79235	0						1.79235	0							1.79235	0					355.229	270
1.79497	0						1.79497	0							1.79497	0					356.068	203
1.79747	0						1.79747	0							1.79747	0					356.232	135
1.79997	0						1.79997	0							1.79997	0					357.231	135
1.80248	0						1.80248	0							1.80248	0					358.192	135
1.80498	0						1.80498	0							1.80498	0					358.206	338
1.80752	0						1.80752	0							1.80752	0					359.027	135
1.81013	0						1.81013	0							1.81013	0					359.208	135
1.81263	0						1.81263	0							1.81263	0					360.958	135
1.81513	0						1.81513	0							1.81513	0					361.19	135
1.81765	0						1.81765	0							1.81765	0					371.105	135
1.82015	0						1.82015	0							1.82015	0					371.31	203
1.82267	0						1.82267	0							1.82267	0					371.313	270
1.8253	0						1.8253	0							1.8253	0					371.316	135
1.8278	0						1.8278	0							1.8278	0					372.087	135
1.83032	0						1.83032	0							1.83032	0					372.244	135
1.83285	0						1.83285	0							1.83285	0					372.249	135
1.83537	0						1.83537	0							1.83537	0					372.252	337
1.8379	0						1.8379	0							1.8379	0					372.255	270
1.8405	0						1.8405	0							1.8405	0					372.257	270
1.843	0						1.843	0							1.843	0					372.26	469
1.8455	0						1.8455	0							1.8455	0					372.263	337
1.84802	0						1.84802	0							1.84802	0					372.265	202
1.85053	0						1.85053	0							1.85053	0					372.271	270
1.85307	0						1.85307	0							1.85307	0					373.265	135
1.85568	0						1.85568	0							1.85568	0					373.268	203
1.85818	0						1.85818	0							1.85818	0					386.237	203
1.86068	0						1.86068	0							1.86068	0					404.239	135
1.86315	0						1.86315	0							1.86315	0					404.241	135
1.86567	0						1.86567	0							1.86567	0					404.244	270
1.86818	0						1.86818	0							1.86818	0					404.247	338
1.87082	0						1.87082	0							1.87082	0					404.25	338
1.87333	0						1.87333	0							1.87333	0					404.253	203
1.87585	0						1.87585	0							1.87585	0					405.252	135
1.87833	0						1.87833	0							1.87833	0					407.281	203
1.88087	0						1.88087	0							1.88087	0					416.312	270
1.88337	0						1.88337	0							1.88337	0					430.11	135
1.88603	0						1.88603	0							1.88603	0					430.887	203
1.88852	0						1.88852	0							1.88852	0					431.091	135
1.89098	0						1.89098	0							1.89098	0					431.564	135
1.8935	0						1.8935	0							1.8935	0					431.744	202
1.896	0						1.896	0							1.896	0					431.747	527
1.8985	0						1.8985	0							1.8985	0					431.75	425
1.90115	0						1.90115	0							1.90115	0					431.753	746
1.90367	0						1.90367	0							1.90367	0					431.756	571
1.90618	0						1.90618	0							1.90618	0					431.759	533
1.90867	0						1.90867	0							1.90867	0					431.762	549
1.91118	0						1.91118	0							1.91118	0					431.765	451
1.9137	0						1.9137	0							1.9137	0					431.768	693
1.91632	0						1.91632	0							1.91632	0					431.771	933
1.9188	0						1.9188	0							1.9188	0					431.773	639
1.92128	0						1.92128	0							1.92128	0					431.776	369
1.92382	0						1.92382	0							1.92382	0					431.779	542
1.9263	0						1.9263	0							1.9263	0					431.782	384
1.92883	0						1.92883	0							1.92883	0					431.785	134
1.93147	0						1.93147	0							1.93147	0					431.788	134
1.93398	0						1.93398	0							1.93398	0					431.791	269
1.9365	0						1.9365	0							1.9365	0					431.794	336
1.93902	0						1.93902	0							1.93902	0					431.797	269
1.94153	0						1.94153	0							1.94153	0					431.8	439
1.94402	0						1.94402	0							1.94402	0					431.803	134
1.94665	0						1.94665	0							1.94665	0					431.806	336
1.94915	0						1.94915	0							1.94915	0					431.814	336
1.95165	0						1.95165	0							1.95165	0					431.946	135
1.95415	0						1.95415	0							1.95415	0					432.071	135
1.95662	0						1.95662	0							1.95662	0					432.1	135
1.95912	0						1.95912	0							1.95912	0					432.281	203
1.96175	0						1.96175	0							1.96175	0					432.646	135
1.96425	0						1.96425	0							1.96425	0					432.716	135
1.96673	0						1.96673	0							1.96673	0					432.745	135
1.96923	0						1.96923	0							1.96923	0					432.754	270
1.97173	0						1.97173	0							1.97173	0					432.757	459
1.97423	0						1.97423	0							1.97423	0					432.763	202
1.97687	0						1.97687	0							1.97687	0					432.766	135
1.97933	0						1.97933	0							1.97933	0					432.771	270
1.98182	0						1.98182	0							1.98182	0					432.774	135
1.98432	0						1.98432	0							1.98432	0					432.78	202
1.98682	0						1.98682	0							1.98682	0					432.815	135
1.98933	0						1.98933	0							1.98933	0					432.929	135
1.99197	0						1.99197	0							1.99197	0					432.985	135
1.99443	0						1.99443	0							1.99443	0					433.061	115
1.99693	0						1.99693	0							1.99693	0					433.069	173
1.99945	0						1.99945	0							1.99945	0					433.075	173
2.00195	0						2.00195	0							2.00195	0					433.078	115
2.00447	0						2.00447	0							2.00447	0					433.084	173
2.00712	0						2.00712	0							2.00712	0					433.087	231
2.00963	0						2.00963	0							2.00963	0					433.09	231
2.01215	0						2.01215	0							2.01215	0					433.093	497
2.01462	0						2.01462	0							2.01462	0					433.096	4812
2.0171	0						2.0171	0							2.0171	0					433.099	7638
2.0196	0						2.0196	0							2.0196	0					433.101	33520
2.02223	0						2.02223	0							2.02223	0					433.104	81025
2.0247	0						2.0247	0							2.0247	0					433.107	216628
2.0272	0						2.0272	0							2.0272	0					433.11	497213
2.02968	0						2.02968	0							2.02968	0					433.113	604461
2.03222	0						2.03222	0							2.03222	0					433.116	356972
2.03473	0						2.03473	0							2.03473	0					433.119	162328
2.03733	0						2.03733	0							2.03733	0					433.122	73066
2.03983	0						2.03983	0							2.03983	0					433.125	49651
2.04233	0						2.04233	0							2.04233	0					433.128	33706
2.04482	0						2.04482	0							2.04482	0					433.131	25909
2.04733	0						2.04733	0							2.04733	0					433.134	19298
2.04982	0						2.04982	0							2.04982	0					433.136	8552
2.05242	0						2.05242	0							2.05242	0					433.139	7099
2.0549	0						2.0549	0							2.0549	0					433.142	2533
2.0574	0						2.0574	0							2.0574	0					433.145	1155
2.0599	0						2.0599	0							2.0599	0					433.148	2668
2.06242	0						2.06242	0							2.06242	0					433.151	115
2.0649	0						2.0649	0							2.0649	0					433.358	203
2.06753	0						2.06753	0							2.06753	0					433.537	135
2.07	0						2.07	0							2.07	0					433.581	135
2.0725	0						2.0725	0							2.0725	0					433.668	135
2.07498	0						2.07498	0							2.07498	0					433.762	135
2.07745	0						2.07745	0							2.07745	0					433.934	135
2.07993	0						2.07993	0							2.07993	0					433.943	135
2.08255	0						2.08255	0							2.08255	0					434.031	135
2.08502	0						2.08502	0							2.08502	0					434.086	238
2.08752	0						2.08752	0							2.08752	0					434.089	179
2.09003	0						2.09003	0							2.09003	0					434.092	179
2.09252	0						2.09252	0							2.09252	0					434.095	402
2.095	0						2.095	0							2.095	0					434.098	441
2.09763	0						2.09763	0							2.09763	0					434.101	2960
2.10012	0						2.10012	0							2.10012	0					434.104	5432
2.1026	0						2.1026	0							2.1026	0					434.107	11562
2.10507	0						2.10507	0							2.10507	0					434.11	31804
2.10757	0						2.10757	0							2.10757	0					434.113	78241
2.11005	0						2.11005	0							2.11005	0					434.116	104295
2.11267	0						2.11267	0							2.11267	0					434.118	91427
2.11517	0						2.11517	0							2.11517	0					434.121	58233
2.11765	0						2.11765	0							2.11765	0					434.124	29726
2.12015	0						2.12015	0							2.12015	0					434.127	15758
2.12263	0						2.12263	0							2.12263	0					434.13	9367
2.1251	0						2.1251	0							2.1251	0					434.133	3381
2.12768	0						2.12768	0							2.12768	0					434.136	4071
2.13015	0						2.13015	0							2.13015	0					434.139	3826
2.13262	0						2.13262	0							2.13262	0					434.142	1054
2.1351	0						2.1351	0							2.1351	0					434.145	1195
2.13758	0						2.13758	0							2.13758	0					434.148	2366
2.14007	0						2.14007	0							2.14007	0					434.151	1227
2.14268	0						2.14268	0							2.14268	0					434.154	179
2.14517	0						2.14517	0							2.14517	0					434.156	298
2.14767	0						2.14767	0							2.14767	0					434.159	238
2.15017	0						2.15017	0							2.15017	0					434.165	239
2.15267	0						2.15267	0							2.15267	0					434.414	135
2.15518	0						2.15518	0							2.15518	0					434.461	135
2.1578	0						2.1578	0							2.1578	0					434.502	135
2.16028	0						2.16028	0							2.16028	0					434.534	135
2.16277	0						2.16277	0							2.16277	0					434.537	135
2.16525	0						2.16525	0							2.16525	0					434.584	135
2.16775	0						2.16775	0							2.16775	0					434.619	135
2.17025	0						2.17025	0							2.17025	0					434.639	135
2.17285	0						2.17285	0							2.17285	0					434.654	135
2.17533	0						2.17533	0							2.17533	0					434.663	135
2.17782	0						2.17782	0							2.17782	0					434.695	135
2.1803	0						2.1803	0							2.1803	0					434.73	135
2.1828	0						2.1828	0							2.1828	0					434.733	203
2.18528	0						2.18528	0							2.18528	0					434.739	135
2.18788	0						2.18788	0							2.18788	0					434.888	135
2.19035	0						2.19035	0							2.19035	0					434.914	135
2.19282	0						2.19282	0							2.19282	0					434.938	135
2.20862	0						2.20862	0							2.20862	0					434.964	135
2.2112	0						2.2112	0							2.2112	0					434.97	135
2.21367	0						2.21367	0							2.21367	0					435.011	135
2.21617	0						2.21617	0							2.21617	0					435.014	135
2.21863	0						2.21863	0							2.21863	0					435.037	135
2.22112	0						2.22112	0							2.22112	0					435.055	134
2.22362	0						2.22362	0							2.22362	0					435.058	133
2.22622	0						2.22622	0							2.22622	0					435.064	132
2.22868	0						2.22868	0							2.22868	0					435.081	131
2.23115	0						2.23115	0							2.23115	0					435.09	196
2.23365	0						2.23365	0							2.23365	0					435.096	261
2.24945	0						2.24945	0							2.24945	0					435.099	196
2.25203	0						2.25203	0							2.25203	0					435.102	611
2.2545	0						2.2545	0							2.2545	0					435.105	1116
2.25698	0						2.25698	0							2.25698	0					435.107	2415
2.25947	0						2.25947	0							2.25947	0					435.11	5835
2.26195	0						2.26195	0							2.26195	0					435.113	9707
2.26443	0						2.26443	0							2.26443	0					435.116	11546
2.26703	0						2.26703	0							2.26703	0					435.119	11081
2.26952	0						2.26952	0							2.26952	0					435.122	8200
2.27198	0						2.27198	0							2.27198	0					435.125	8184
2.27448	0						2.27448	0							2.27448	0					435.128	5095
2.27695	0						2.27695	0							2.27695	0					435.131	1158
2.27943	0						2.27943	0							2.27943	0					435.134	1106
2.28203	0						2.28203	0							2.28203	0					435.137	784
2.28453	0						2.28453	0							2.28453	0					435.14	1026
2.28702	0						2.28702	0							2.28702	0					435.143	196
2.28952	0						2.28952	0							2.28952	0					435.146	261
2.292	0						2.292	0							2.292	0					435.148	485
2.2945	0						2.2945	0							2.2945	0					435.151	131
2.2971	0						2.2971	0							2.2971	0					435.16	261
2.29958	0						2.29958	0							2.29958	0					435.268	135
2.3021	0						2.3021	0							2.3021	0					435.277	135
2.30457	0						2.30457	0							2.30457	0					435.412	135
2.30705	0						2.30705	0							2.30705	0					435.424	135
2.32277	0						2.32277	0							2.32277	0					435.462	135
2.32538	0						2.32538	0							2.32538	0					435.488	135
2.3411	0						2.3411	0							2.3411	0					435.506	135
2.34363	0						2.34363	0							2.34363	0					435.544	203
2.34613	0						2.34613	0							2.34613	0					435.547	135
2.3486	0						2.3486	0							2.3486	0					435.567	135
2.35107	0						2.35107	0							2.35107	0					435.579	135
2.35355	0						2.35355	0							2.35355	0					435.588	135
2.35603	0						2.35603	0							2.35603	0					435.649	203
2.35863	0						2.35863	0							2.35863	0					435.655	270
2.3611	0						2.3611	0							2.3611	0					435.658	135
2.3636	0						2.3636	0							2.3636	0					435.676	135
2.36608	0						2.36608	0							2.36608	0					435.717	135
2.36858	0						2.36858	0							2.36858	0					435.79	270
2.37105	0						2.37105	0							2.37105	0					435.822	135
2.37367	0						2.37367	0							2.37367	0					435.831	202
2.38943	0						2.38943	0							2.38943	0					435.84	135
2.39198	0						2.39198	0							2.39198	0					435.851	135
2.39447	0						2.39447	0							2.39447	0					435.857	135
2.39695	0						2.39695	0							2.39695	0					435.86	135
2.39942	0						2.39942	0							2.39942	0					435.884	135
2.40192	0						2.40192	0							2.40192	0					435.901	135
2.40438	0						2.40438	0							2.40438	0					435.913	135
2.407	0						2.407	0							2.407	0					435.98	135
2.40948	0						2.40948	0							2.40948	0					436.013	135
2.41198	0						2.41198	0							2.41198	0					436.033	135
2.41447	0						2.41447	0							2.41447	0					436.057	202
2.41693	0						2.41693	0							2.41693	0					436.071	202
2.41943	0						2.41943	0							2.41943	0					436.1	135
2.42203	0						2.42203	0							2.42203	0					436.106	336
2.42452	0						2.42452	0							2.42452	0					436.109	795
2.427	0						2.427	0							2.427	0					436.112	468
2.42948	0						2.42948	0							2.42948	0					436.115	661
2.43197	0						2.43197	0							2.43197	0					436.118	835
2.43445	0						2.43445	0							2.43445	0					436.121	1238
2.43705	0						2.43705	0							2.43705	0					436.124	952
2.43955	0						2.43955	0							2.43955	0					436.127	847
2.44202	0						2.44202	0							2.44202	0					436.13	202
2.44447	0						2.44447	0							2.44447	0					436.133	269
2.44693	0						2.44693	0							2.44693	0					436.136	202
2.4494	0						2.4494	0							2.4494	0					436.139	135
2.452	0						2.452	0							2.452	0					436.15	135
2.45448	0						2.45448	0							2.45448	0					436.156	135
2.45697	0						2.45697	0							2.45697	0					436.177	202
2.45947	0						2.45947	0							2.45947	0					436.183	202
2.46195	0						2.46195	0							2.46195	0					436.197	135
2.4644	0						2.4644	0							2.4644	0					436.244	135
2.46698	0						2.46698	0							2.46698	0					436.253	135
2.46945	0						2.46945	0							2.46945	0					436.259	135
2.47193	0						2.47193	0							2.47193	0					436.288	135
2.4744	0						2.4744	0							2.4744	0					436.312	135
2.4769	0						2.4769	0							2.4769	0					436.323	270
2.47938	0						2.47938	0							2.47938	0					436.367	135
2.482	0						2.482	0							2.482	0					436.405	135
2.49777	0						2.49777	0							2.49777	0					436.464	135
2.5136	0						2.5136	0							2.5136	0					436.476	203
2.51612	0						2.51612	0							2.51612	0					436.493	135
2.5186	0						2.5186	0							2.5186	0					436.511	135
2.52108	0						2.52108	0							2.52108	0					436.531	135
2.52355	0						2.52355	0							2.52355	0					436.534	135
2.52603	0						2.52603	0							2.52603	0					436.614	135
2.5285	0						2.5285	0							2.5285	0					436.637	135
2.53112	0						2.53112	0							2.53112	0					436.658	135
2.53358	0						2.53358	0							2.53358	0					436.681	135
2.53605	0						2.53605	0							2.53605	0					436.737	135
2.53853	0						2.53853	0							2.53853	0					436.74	203
2.54098	0						2.54098	0							2.54098	0					436.766	135
2.54347	0						2.54347	0							2.54347	0					436.778	135
2.54607	0						2.54607	0							2.54607	0					436.781	202
2.54857	0						2.54857	0							2.54857	0					436.813	135
2.55103	0						2.55103	0							2.55103	0					436.816	202
2.55353	0						2.55353	0							2.55353	0					436.831	135
2.55602	0						2.55602	0							2.55602	0					436.836	135
2.55852	0						2.55852	0							2.55852	0					436.875	135
2.56112	0						2.56112	0							2.56112	0					436.913	135
2.56358	0						2.56358	0							2.56358	0					437.086	202
2.56607	0						2.56607	0							2.56607	0					437.089	135
2.56853	0						2.56853	0							2.56853	0					437.098	135
2.57102	0						2.57102	0							2.57102	0					437.115	270
2.57348	0						2.57348	0							2.57348	0					437.118	135
2.57608	0						2.57608	0							2.57608	0					437.121	135
2.57858	0						2.57858	0							2.57858	0					437.124	135
2.58108	0						2.58108	0							2.58108	0					437.127	202
2.58358	0						2.58358	0							2.58358	0					437.13	202
2.58605	0						2.58605	0							2.58605	0					437.133	135
2.58855	0						2.58855	0							2.58855	0					437.238	135
2.59113	0						2.59113	0							2.59113	0					437.241	135
2.59362	0						2.59362	0							2.59362	0					437.271	135
2.5961	0						2.5961	0							2.5961	0					437.3	135
2.59858	0						2.59858	0							2.59858	0					437.324	135
2.60107	0						2.60107	0							2.60107	0					437.461	135
2.60357	0						2.60357	0							2.60357	0					437.526	203
2.60615	0						2.60615	0							2.60615	0					437.57	135
2.60863	0						2.60863	0							2.60863	0					437.614	135
2.61112	0						2.61112	0							2.61112	0					437.629	203
2.61362	0						2.61362	0							2.61362	0					437.661	202
2.6161	0						2.6161	0							2.6161	0					437.685	135
2.6186	0						2.6186	0							2.6186	0					437.711	203
2.6212	0						2.6212	0							2.6212	0					437.732	203
2.62368	0						2.62368	0							2.62368	0					437.735	135
2.62617	0						2.62617	0							2.62617	0					437.805	135
2.62867	0						2.62867	0							2.62867	0					437.817	135
2.63115	0						2.63115	0							2.63115	0					437.834	135
2.63363	0						2.63363	0							2.63363	0					437.873	203
2.63623	0						2.63623	0							2.63623	0					437.875	135
2.6387	0						2.6387	0							2.6387	0					437.952	135
2.64118	0						2.64118	0							2.64118	0					437.958	135
2.64368	0						2.64368	0							2.64368	0					437.967	135
2.64617	0						2.64617	0							2.64617	0					438.008	135
2.64867	0						2.64867	0							2.64867	0					438.058	135
2.65127	0						2.65127	0							2.65127	0					438.087	135
2.65375	0						2.65375	0							2.65375	0					438.09	135
2.65623	0						2.65623	0							2.65623	0					438.143	270
2.65872	0						2.65872	0							2.65872	0					438.196	135
2.6612	0						2.6612	0							2.6612	0					438.234	135
2.66367	0						2.66367	0							2.66367	0					438.272	135
2.66625	0						2.66625	0							2.66625	0					438.351	135
2.66875	0						2.66875	0							2.66875	0					438.375	135
2.67123	0						2.67123	0							2.67123	0					438.445	135
2.67372	0						2.67372	0							2.67372	0					438.475	135
2.6762	0						2.6762	0							2.6762	0					438.519	135
2.67867	0						2.67867	0							2.67867	0					438.525	135
2.68128	0						2.68128	0							2.68128	0					438.592	135
2.68378	0						2.68378	0							2.68378	0					438.625	203
2.68625	0						2.68625	0							2.68625	0					438.663	135
2.68873	0						2.68873	0							2.68873	0					438.731	135
2.69122	0						2.69122	0							2.69122	0					438.742	135
2.69368	0						2.69368	0							2.69368	0					438.789	135
2.69628	0						2.69628	0							2.69628	0					438.819	135
2.69878	0						2.69878	0							2.69878	0					439.007	135
2.70128	0						2.70128	0							2.70128	0					439.036	135
2.70377	0						2.70377	0							2.70377	0					439.042	135
2.70627	0						2.70627	0							2.70627	0					439.054	135
2.70877	0						2.70877	0							2.70877	0					439.133	135
2.71137	0						2.71137	0							2.71137	0					439.169	135
2.71382	0						2.71382	0							2.71382	0					439.198	203
2.71632	0						2.71632	0							2.71632	0					439.228	135
2.7188	0						2.7188	0							2.7188	0					439.272	135
2.72128	0						2.72128	0							2.72128	0					439.307	135
2.72377	0						2.72377	0							2.72377	0					439.313	135
2.72633	0						2.72633	0							2.72633	0					439.342	135
2.72882	0						2.72882	0							2.72882	0					439.38	135
2.7313	0						2.7313	0							2.7313	0					439.395	135
2.73377	0						2.73377	0							2.73377	0					439.41	135
2.73625	0						2.73625	0							2.73625	0					439.413	135
2.73873	0						2.73873	0							2.73873	0					439.469	203
2.74132	0						2.74132	0							2.74132	0					439.522	135
2.74378	0						2.74378	0							2.74378	0					439.666	135
2.74627	0						2.74627	0							2.74627	0					439.672	135
2.74873	0						2.74873	0							2.74873	0					439.737	135
2.75122	0						2.75122	0							2.75122	0					439.757	135
2.7537	0						2.7537	0							2.7537	0					439.772	135
2.7563	0						2.7563	0							2.7563	0					439.819	135
2.75878	0						2.75878	0							2.75878	0					439.875	135
2.76128	0						2.76128	0							2.76128	0					440.143	135
2.76377	0						2.76377	0							2.76377	0					440.49	135
2.76625	0						2.76625	0							2.76625	0					440.534	203
2.76873	0						2.76873	0							2.76873	0					440.546	135
2.77132	0						2.77132	0							2.77132	0					440.732	135
2.77382	0						2.77382	0							2.77382	0					440.826	135
2.77628	0						2.77628	0							2.77628	0					441.307	135
2.77877	0						2.77877	0							2.77877	0					441.31	135
2.78123	0						2.78123	0							2.78123	0					441.374	135
2.78372	0						2.78372	0							2.78372	0					441.554	135
2.7863	0						2.7863	0							2.7863	0					441.593	135
2.78878	0						2.78878	0							2.78878	0					441.625	203
2.79125	0						2.79125	0							2.79125	0					441.832	135
2.79375	0						2.79375	0							2.79375	0					441.855	135
2.79625	0						2.79625	0							2.79625	0					442.085	135
2.79872	0						2.79872	0							2.79872	0					442.274	135
2.80132	0						2.80132	0							2.80132	0					442.372	135
2.80378	0						2.80378	0							2.80378	0					442.513	135
2.80627	0						2.80627	0							2.80627	0					442.729	135
2.80875	0						2.80875	0							2.80875	0					442.738	135
2.81125	0						2.81125	0							2.81125	0					444.334	203
2.81373	0						2.81373	0							2.81373	0					444.917	135
2.8163	0						2.8163	0							2.8163	0					445.106	135
2.81878	0						2.81878	0							2.81878	0					445.983	203
2.82125	0						2.82125	0							2.82125	0					446.117	135
2.82372	0						2.82372	0							2.82372	0					446.627	135
2.8262	0						2.8262	0							2.8262	0					446.953	135
2.8287	0						2.8287	0							2.8287	0					447.048	135
2.8313	0						2.8313	0							2.8313	0					447.333	135
2.83375	0						2.83375	0							2.83375	0					447.466	135
2.83625	0						2.83625	0							2.83625	0					447.971	135
2.83873	0						2.83873	0							2.83873	0					448.744	135
2.84123	0						2.84123	0							2.84123	0					449.098	135
2.84372	0						2.84372	0							2.84372	0					449.107	203
2.84633	0						2.84633	0							2.84633	0					449.113	135
2.8488	0						2.8488	0							2.8488	0					449.116	135
2.85128	0						2.85128	0							2.85128	0					450.104	135
2.85375	0						2.85375	0							2.85375	0					450.11	135
2.85627	0						2.85627	0							2.85627	0					451.105	135
2.85873	0						2.85873	0							2.85873	0					451.108	337
2.86132	0						2.86132	0							2.86132	0					451.111	483
2.86378	0						2.86378	0							2.86378	0					451.114	345
2.86627	0						2.86627	0							2.86627	0					451.117	671
2.86877	0						2.86877	0							2.86877	0					451.12	804
2.87123	0						2.87123	0							2.87123	0					451.123	794
2.87373	0						2.87373	0							2.87373	0					451.126	625
2.87633	0						2.87633	0							2.87633	0					451.129	433
2.87883	0						2.87883	0							2.87883	0					451.132	135
2.88132	0						2.88132	0							2.88132	0					451.135	202
2.8838	0						2.8838	0							2.8838	0					451.507	135
2.88627	0						2.88627	0							2.88627	0					452.008	135
2.88877	0						2.88877	0							2.88877	0					452.113	135
2.89135	0						2.89135	0							2.89135	0					452.119	270
2.89383	0						2.89383	0							2.89383	0					452.122	509
2.8963	0						2.8963	0							2.8963	0					452.125	450
2.89878	0						2.89878	0							2.89878	0					452.128	202
2.90128	0						2.90128	0							2.90128	0					452.131	135
2.90377	0						2.90377	0							2.90377	0					452.134	270
2.90638	0						2.90638	0							2.90638	0					453.128	135
2.92223	0						2.92223	0							2.92223	0					453.137	135
2.92477	0						2.92477	0							2.92477	0					454.082	135
2.92723	0						2.92723	0							2.92723	0					455.084	135
2.9297	0						2.9297	0							2.9297	0					455.087	378
2.93217	0						2.93217	0							2.93217	0					455.093	135
2.93463	0						2.93463	0							2.93463	0					455.818	135
2.9371	0						2.9371	0							2.9371	0					456.1	135
2.93968	0						2.93968	0							2.93968	0					457.068	203
2.94215	0						2.94215	0							2.94215	0					458.29	135
2.94462	0						2.94462	0							2.94462	0					458.299	135
2.94708	0						2.94708	0							2.94708	0					459.102	135
2.94955	0						2.94955	0							2.94955	0					459.105	135
2.95202	0						2.95202	0							2.95202	0					460.285	135
2.95458	0						2.95458	0							2.95458	0					463.135	135
2.95707	0						2.95707	0							2.95707	0					465.381	135
2.95953	0						2.95953	0							2.95953	0					473.085	202
2.962	0						2.962	0							2.962	0					473.094	135
2.96447	0						2.96447	0							2.96447	0					473.098	440
2.96693	0						2.96693	0							2.96693	0					473.101	135
2.96952	0						2.96952	0							2.96952	0					473.104	337
2.98523	0						2.98523	0							2.98523	0					473.107	270
2.98777	0						2.98777	0							2.98777	0					473.11	270
2.99025	0						2.99025	0							2.99025	0					473.192	135
2.99273	0						2.99273	0							2.99273	0					475.096	135
2.99525	0						2.99525	0							2.99525	0					477.123	135
2.99775	0						2.99775	0							2.99775	0					483.028	135
3.0002	0						3.0002	0							3.0002	0					485.032	135
3.00278	0						3.00278	0							3.00278	0					486.009	135
3.00525	0						3.00525	0							3.00525	0					486.018	202
3.00772	0						3.00772	0							3.00772	0					486.021	270
3.0102	0						3.0102	0							3.0102	0					486.024	270
3.0127	0						3.0127	0							3.0127	0					486.028	337
3.01518	0						3.01518	0							3.01518	0					486.031	337
3.01778	0						3.01778	0							3.01778	0					486.034	135
3.02027	0						3.02027	0							3.02027	0					486.04	135
3.02277	0						3.02277	0							3.02277	0					487.015	135
3.02522	0						3.02522	0							3.02522	0					487.018	337
3.02772	0						3.02772	0							3.02772	0					487.021	352
3.03022	0						3.03022	0							3.03022	0					487.024	466
3.0328	0						3.0328	0							3.0328	0					487.027	569
3.03528	0						3.03528	0							3.03528	0					487.031	337
3.03777	0						3.03777	0							3.03777	0					487.034	710
3.04025	0						3.04025	0							3.04025	0					487.037	402
3.04273	0						3.04273	0							3.04273	0					487.043	202
3.04523	0						3.04523	0							3.04523	0					487.049	202
3.04783	0						3.04783	0							3.04783	0					488.016	135
3.05032	0						3.05032	0							3.05032	0					488.032	135
3.0528	0						3.0528	0							3.0528	0					488.035	203
3.05527	0						3.05527	0							3.05527	0					488.038	135
3.05775	0						3.05775	0							3.05775	0					488.041	135
3.06025	0						3.06025	0							3.06025	0					488.047	203
3.06285	0						3.06285	0							3.06285	0					488.394	135
3.06533	0						3.06533	0							3.06533	0					489.024	135
3.06782	0						3.06782	0							3.06782	0					489.065	203
3.07028	0						3.07028	0							3.07028	0					489.068	135
3.07278	0						3.07278	0							3.07278	0					489.074	203
3.07527	0						3.07527	0							3.07527	0					496.423	135
3.07787	0						3.07787	0							3.07787	0					497.077	135
3.08037	0						3.08037	0							3.08037	0					503.05	135
3.08282	0						3.08282	0							3.08282	0					503.072	203
3.08528	0						3.08528	0							3.08528	0					503.078	135
3.08777	0						3.08777	0							3.08777	0					503.084	203
3.09023	0						3.09023	0							3.09023	0					504.039	270
3.09282	0						3.09282	0							3.09282	0					504.048	203
3.0953	0						3.0953	0							3.0953	0					504.07	135
3.09778	0						3.09778	0							3.09778	0					504.076	135
3.10027	0						3.10027	0							3.10027	0					504.08	135
3.10275	0						3.10275	0							3.10275	0					505.028	135
3.10525	0						3.10525	0							3.10525	0					505.032	384
3.10783	0						3.10783	0							3.10783	0					505.035	343
3.1103	0						3.1103	0							3.1103	0					505.038	506
3.11275	0						3.11275	0							3.11275	0					505.041	516
3.11522	0						3.11522	0							3.11522	0					505.044	570
3.11768	0						3.11768	0							3.11768	0					505.047	270
3.12015	0						3.12015	0							3.12015	0					505.051	337
3.12275	0						3.12275	0							3.12275	0					505.054	270
3.12523	0						3.12523	0							3.12523	0					505.066	135
3.12777	0						3.12777	0							3.12777	0					506.038	203
3.13023	0						3.13023	0							3.13023	0					506.041	270
3.13272	0						3.13272	0							3.13272	0					506.048	135
3.13518	0						3.13518	0							3.13518	0					507.043	135
3.13777	0						3.13777	0							3.13777	0					507.049	270
3.14025	0						3.14025	0							3.14025	0					508.365	135
3.14273	0						3.14273	0							3.14273	0					517.05	203
3.14523	0						3.14523	0							3.14523	0					517.06	461
3.14772	0						3.14772	0							3.14772	0					517.063	338
3.1502	0						3.1502	0							3.1502	0					517.066	135
3.15282	0						3.15282	0							3.15282	0					518.062	135
3.15528	0						3.15528	0							3.15528	0					521.23	135
3.15777	0						3.15777	0							3.15777	0					523.016	135
3.16025	0						3.16025	0							3.16025	0					523.032	135
3.16273	0						3.16273	0							3.16273	0					527.042	135
3.16522	0						3.16522	0							3.16522	0					527.049	270
3.16782	0						3.16782	0							3.16782	0					528.054	203
3.17028	0						3.17028	0							3.17028	0					531.029	135
3.17275	0						3.17275	0							3.17275	0					532.035	135
3.17525	0						3.17525	0							3.17525	0					533.02	202
3.17773	0						3.17773	0							3.17773	0					533.023	135
3.18022	0						3.18022	0							3.18022	0					533.026	270
3.18282	0						3.18282	0							3.18282	0					533.03	1216
3.18528	0						3.18528	0							3.18528	0					533.033	631
3.18775	0						3.18775	0							3.18775	0					533.036	454
3.19022	0						3.19022	0							3.19022	0					533.039	400
3.19268	0						3.19268	0							3.19268	0					533.043	415
3.19515	0						3.19515	0							3.19515	0					533.046	135
3.19775	0						3.19775	0							3.19775	0					534.031	202
3.20022	0						3.20022	0							3.20022	0					534.035	270
3.20268	0						3.20268	0							3.20268	0					534.038	337
3.20517	0						3.20517	0							3.20517	0					534.041	337
3.20763	0						3.20763	0							3.20763	0					534.044	135
3.2101	0						3.2101	0							3.2101	0					534.048	135
3.21268	0						3.21268	0							3.21268	0					534.054	202
3.21518	0						3.21518	0							3.21518	0					534.184	135
3.21767	0						3.21767	0							3.21767	0					535.031	135
3.22015	0						3.22015	0							3.22015	0					535.037	135
3.22262	0						3.22262	0							3.22262	0					535.04	202
3.2251	0						3.2251	0							3.2251	0					535.06	202
3.22767	0						3.22767	0							3.22767	0					535.066	202
3.23013	0						3.23013	0							3.23013	0					535.07	456
3.23262	0						3.23262	0							3.23262	0					535.073	379
3.2351	0						3.2351	0							3.2351	0					535.076	270
3.23758	0						3.23758	0							3.23758	0					536.158	203
3.24005	0						3.24005	0							3.24005	0					536.161	381
3.24263	0						3.24263	0							3.24263	0					536.171	135
3.2451	0						3.2451	0							3.2451	0					537.078	203
3.24758	0						3.24758	0							3.24758	0					537.163	203
3.25007	0						3.25007	0							3.25007	0					537.166	135
3.25255	0						3.25255	0							3.25255	0					538.162	135
3.25503	0						3.25503	0							3.25503	0					539.149	135
3.25762	0						3.25762	0							3.25762	0					544.084	135
3.2601	0						3.2601	0							3.2601	0					550.006	135
3.26258	0						3.26258	0							3.26258	0					550.016	135
3.2651	0						3.2651	0							3.2651	0					550.019	135
3.26757	0						3.26757	0							3.26757	0					550.022	270
3.27005	0						3.27005	0							3.27005	0					550.026	270
3.27263	0						3.27263	0							3.27263	0					550.029	202
3.27512	0						3.27512	0							3.27512	0					550.032	135
3.2776	0						3.2776	0							3.2776	0					550.036	270
3.28007	0						3.28007	0							3.28007	0					550.042	135
3.28257	0						3.28257	0							3.28257	0					550.184	338
3.28503	0						3.28503	0							3.28503	0					550.197	135
3.28763	0						3.28763	0							3.28763	0					551.017	135
3.29012	0						3.29012	0							3.29012	0					553.055	135
3.2926	0						3.2926	0							3.2926	0					556.446	135
3.29508	0						3.29508	0							3.29508	0					573.059	135
3.29755	0						3.29755	0							3.29755	0					576.013	135
3.30003	0						3.30003	0							3.30003	0					576.02	429
3.30262	0						3.30262	0							3.30262	0					576.411	135
3.30507	0						3.30507	0							3.30507	0					584.998	135
3.30753	0						3.30753	0							3.30753	0					599.009	135
3.31	0						3.31	0							3.31	0					600.47	135
3.31247	0						3.31247	0							3.31247	0					604.376	135
3.31495	0						3.31495	0							3.31495	0					607.202	135
3.31753	0						3.31753	0							3.31753	0					607.209	135
3.32	0						3.32	0							3.32	0					610.176	135
3.32247	0						3.32247	0							3.32247	0					610.183	203
3.32495	0						3.32495	0							3.32495	0					611.179	135
3.3274	0						3.3274	0							3.3274	0					612.185	135
3.32988	0						3.32988	0							3.32988	0					624.228	135
3.33247	0						3.33247	0							3.33247	0					630.957	135
3.33497	0						3.33497	0							3.33497	0					632.951	135
3.33743	0						3.33743	0							3.33743	0					638	135
3.33992	0						3.33992	0							3.33992	0					652.99	135
3.34238	0						3.34238	0							3.34238	0					652.994	135
3.34488	0						3.34488	0							3.34488	0					662.439	135
3.34747	0						3.34747	0							3.34747	0					664.463	135
3.34993	0						3.34993	0							3.34993	0					664.467	135
3.35243	0						3.35243	0							3.35243	0					668.133	135
3.35492	0						3.35492	0							3.35492	0					684.198	135
3.3574	0						3.3574	0							3.3574	0					684.209	135
3.35988	0						3.35988	0							3.35988	0					694.989	135
3.36248	0						3.36248	0							3.36248	0					708.493	135
3.365	0						3.365	0							3.365	0					708.5	135
3.36748	0						3.36748	0							3.36748	0					726.958	135
3.36995	0						3.36995	0							3.36995	0					752.521	135
3.37243	0						3.37243	0							3.37243	0					766.554	135
3.37493	0						3.37493	0							3.37493	0					865.188	134
3.37753	0						3.37753	0							3.37753	0					865.197	485
3.38	0						3.38	0							3.38	0					865.201	471
3.38247	0						3.38247	0							3.38247	0					865.205	1408
3.38495	0						3.38495	0							3.38495	0					865.209	1281
3.38742	0						3.38742	0							3.38742	0					865.213	1370
3.38988	0						3.38988	0							3.38988	0					865.217	1425
3.39247	0						3.39247	0							3.39247	0					865.221	1890
3.39495	0						3.39495	0							3.39495	0					865.225	972
3.39742	0						3.39742	0							3.39742	0					865.23	998
3.39992	0						3.39992	0							3.39992	0					865.234	598
3.4157	0						3.4157	0							3.4157	0					865.238	596
3.4183	0						3.4183	0							3.4183	0					865.242	362
3.4208	0						3.4208	0							3.4208	0					865.246	336
3.42328	0						3.42328	0							3.42328	0					865.25	134
3.42577	0						3.42577	0							3.42577	0					866.183	135
3.42827	0						3.42827	0							3.42827	0					866.2	202
3.43075	0						3.43075	0							3.43075	0					866.204	625
3.43335	0						3.43335	0							3.43335	0					866.208	1184
3.43583	0						3.43583	0							3.43583	0					866.212	874
3.4383	0						3.4383	0							3.4383	0					866.216	784
3.44078	0						3.44078	0							3.44078	0					866.221	1009
3.44327	0						3.44327	0							3.44327	0					866.225	653
3.44575	0						3.44575	0							3.44575	0					866.229	534
3.44837	0						3.44837	0							3.44837	0					866.233	202
3.45087	0						3.45087	0							3.45087	0					866.237	633
3.45335	0						3.45335	0							3.45335	0					866.241	269
3.45585	0						3.45585	0							3.45585	0					866.245	202
3.45833	0						3.45833	0							3.45833	0					866.27	202
3.46082	0						3.46082	0							3.46082	0					866.345	135
3.4634	0						3.4634	0							3.4634	0					867.204	270
3.4659	0						3.4659	0							3.4659	0					867.208	202
3.46838	0						3.46838	0							3.46838	0					867.212	337
3.47087	0						3.47087	0							3.47087	0					867.216	337
3.4867	0						3.4867	0							3.4867	0					867.221	270
3.48928	0						3.48928	0							3.48928	0					867.225	337
3.49177	0						3.49177	0							3.49177	0					867.229	135
3.49428	0						3.49428	0							3.49428	0					867.237	135
3.49675	0						3.49675	0							3.49675	0					868.225	135
3.49923	0						3.49923	0							3.49923	0					883.206	202
3.51503	0						3.51503	0							3.51503	0					883.214	270
3.5176	0						3.5176	0							3.5176	0					883.219	337
3.52008	0						3.52008	0							3.52008	0					883.223	135
3.52258	0						3.52258	0							3.52258	0					883.227	135
3.52507	0						3.52507	0							3.52507	0					883.231	270
3.52755	0						3.52755	0							3.52755	0					883.235	135
3.53005	0						3.53005	0							3.53005	0					883.252	135
3.53265	0						3.53265	0							3.53265	0					884.207	203
3.53513	0						3.53513	0							3.53513	0					884.216	338
3.53763	0						3.53763	0							3.53763	0					884.22	135
3.5401	0						3.5401	0							3.5401	0					884.224	203
3.54258	0						3.54258	0							3.54258	0					884.237	135
3.54507	0						3.54507	0							3.54507	0					884.7	203
3.54767	0						3.54767	0							3.54767	0					886.233	135
3.55015	0						3.55015	0							3.55015	0					887.194	203
3.55262	0						3.55262	0							3.55262	0					892.171	203
3.5551	0						3.5551	0							3.5551	0					892.18	270
3.5576	0						3.5576	0							3.5576	0					892.184	135
3.56007	0						3.56007	0							3.56007	0					892.683	135
3.56268	0						3.56268	0							3.56268	0					893.186	135
3.56517	0						3.56517	0							3.56517	0					893.677	135
3.56765	0						3.56765	0							3.56765	0					894.185	135
3.57013	0						3.57013	0							3.57013	0					905.193	135
3.57262	0						3.57262	0							3.57262	0					905.214	135
3.5751	0						3.5751	0							3.5751	0					905.219	203
3.57772	0						3.57772	0							3.57772	0					909.184	135
3.5802	0						3.5802	0							3.5802	0					911.182	135
3.5827	0						3.5827	0							3.5827	0					918.106	135
3.5852	0						3.5852	0							3.5852	0					918.11	135
3.58767	0						3.58767	0							3.58767	0					918.114	135
3.59015	0						3.59015	0							3.59015	0					918.118	135
3.59273	0						3.59273	0							3.59273	0					918.122	337
3.59522	0						3.59522	0							3.59522	0					918.127	270
3.59768	0						3.59768	0							3.59768	0					918.131	202
3.60017	0						3.60017	0							3.60017	0					918.135	390
3.60265	0						3.60265	0							3.60265	0					918.14	202
3.60513	0						3.60513	0							3.60513	0					918.148	135
3.60772	0						3.60772	0							3.60772	0					918.263	203
3.61022	0						3.61022	0							3.61022	0					919.122	203
3.61267	0						3.61267	0							3.61267	0					919.126	270
3.61515	0						3.61515	0							3.61515	0					919.131	203
3.61765	0						3.61765	0							3.61765	0					919.139	203
3.62013	0						3.62013	0							3.62013	0					919.143	135
3.62275	0						3.62275	0							3.62275	0					919.148	135
3.62522	0						3.62522	0							3.62522	0					920.118	135
3.62768	0						3.62768	0							3.62768	0					920.122	135
3.63015	0						3.63015	0							3.63015	0					920.131	203
3.63263	0						3.63263	0							3.63263	0					920.135	135
3.63513	0						3.63513	0							3.63513	0					920.139	203
3.63775	0						3.63775	0							3.63775	0					920.161	135
3.64022	0						3.64022	0							3.64022	0					921.144	135
3.6427	0						3.6427	0							3.6427	0					921.166	135
3.64518	0						3.64518	0							3.64518	0					921.174	338
3.64768	0						3.64768	0							3.64768	0					921.196	135
3.65017	0						3.65017	0							3.65017	0					922.163	270
3.65277	0						3.65277	0							3.65277	0					923.165	135
3.65525	0						3.65525	0							3.65525	0					923.186	135
3.65772	0						3.65772	0							3.65772	0					923.212	135
3.66022	0						3.66022	0							3.66022	0					937.127	135
3.66268	0						3.66268	0							3.66268	0					937.132	135
3.66518	0						3.66518	0							3.66518	0					937.14	135
3.66775	0						3.66775	0							3.66775	0					937.145	270
3.67023	0						3.67023	0							3.67023	0					937.149	270
3.6727	0						3.6727	0							3.6727	0					937.153	270
3.67518	0						3.67518	0							3.67518	0					937.157	135
3.67765	0						3.67765	0							3.67765	0					937.166	337
3.68015	0						3.68015	0							3.68015	0					937.17	135
3.68273	0						3.68273	0							3.68273	0					937.209	135
3.68522	0						3.68522	0							3.68522	0					938.133	135
3.6877	0						3.6877	0							3.6877	0					938.142	203
3.69018	0						3.69018	0							3.69018	0					938.146	203
3.69268	0						3.69268	0							3.69268	0					938.15	135
3.69518	0						3.69518	0							3.69518	0					938.163	135
3.69777	0						3.69777	0							3.69777	0					938.176	203
3.70025	0						3.70025	0							3.70025	0					939.135	135
3.70275	0						3.70275	0							3.70275	0					939.139	135
3.70523	0						3.70523	0							3.70523	0					939.148	135
3.7077	0						3.7077	0							3.7077	0					939.152	135
3.71017	0						3.71017	0							3.71017	0					939.186	203
3.71277	0						3.71277	0							3.71277	0					949.174	135
3.71525	0						3.71525	0							3.71525	0					951.16	135
3.71775	0						3.71775	0							3.71775	0					954.123	135
3.72023	0						3.72023	0							3.72023	0					955.103	203
3.7227	0						3.7227	0							3.7227	0					955.108	203
3.72518	0						3.72518	0							3.72518	0					956.114	135
3.72777	0						3.72777	0							3.72777	0					958.112	135
3.73025	0						3.73025	0							3.73025	0					966.148	203
3.73273	0						3.73273	0							3.73273	0					982.141	203
3.73525	0						3.73525	0							3.73525	0					983.157	135
3.73775	0						3.73775	0							3.73775	0					984.099	135
3.74023	0						3.74023	0							3.74023	0					985.139	135
3.74285	0						3.74285	0							3.74285	0					985.174	135
3.74532	0						3.74532	0							3.74532	0					987.135	135
3.7478	0						3.7478	0							3.7478	0					1020.11	135
3.7503	0						3.7503	0							3.7503	0					1050.09	135
3.75277	0						3.75277	0							3.75277	0					1107.71	135
3.75525	0						3.75525	0							3.75525	0					1108.71	135
3.75783	0						3.75783	0							3.75783	0					1117.25	135
3.7603	0						3.7603	0							3.7603	0					1136.09	135
3.76278	0						3.76278	0							3.76278	0					1145.18	135
3.76528	0						3.76528	0							3.76528	0					1164.67	203
3.76773	0						3.76773	0							3.76773	0					1206.15	135
3.77025	0						3.77025	0							3.77025	0					1297.33	135
3.77285	0						3.77285	0							3.77285	0					1315.33	135
3.77533	0						3.77533	0							3.77533	0					1315.33	203
3.77782	0						3.77782	0							3.77782	0					1315.35	135
3.78027	0						3.78027	0							3.78027	0					1315.35	135
3.78273	0						3.78273	0							3.78273	0					1316.32	135
3.78518	0						3.78518	0							3.78518	0					1316.35	135
3.78778	0						3.78778	0							3.78778	0					1316.35	135
3.79027	0						3.79027	0							3.79027	0					1324.28	135
3.79273	0						3.79273	0							3.79273	0					1325.29	135
3.79522	0						3.79522	0							3.79522	0					1325.8	135
3.7977	0						3.7977	0							3.7977	0					1333.29	135
3.80018	0						3.80018	0							3.80018	0					1333.78	135
3.80278	0						3.80278	0							3.80278	0					1334.29	135
3.80527	0						3.80527	0							3.80527	0					1350.23	135
3.80777	0						3.80777	0							3.80777	0					1351.24	203
3.81025	0						3.81025	0							3.81025	0					1355.28	135
3.81273	0						3.81273	0							3.81273	0					1361.25	135
3.8152	0						3.8152	0							3.8152	0					1368.23	203
3.81778	0						3.81778	0							3.81778	0					1368.24	135
3.82027	0						3.82027	0							3.82027	0					1371.24	135
3.82273	0						3.82273	0							3.82273	0					1371.25	135
3.82522	0						3.82522	0							3.82522	0					1371.27	203
3.82772	0						3.82772	0							3.82772	0					1371.3	135
3.83018	0						3.83018	0							3.83018	0					1382.77	135
3.83278	0						3.83278	0							3.83278	0					1387.2	135
3.83527	0						3.83527	0							3.83527	0					1387.24	135
3.83775	0						3.83775	0							3.83775	0					1389.22	135
3.84022	0						3.84022	0							3.84022	0					1398.27	135
3.84268	0						3.84268	0							3.84268	0					1417.29	135
3.84515	0						3.84515	0							3.84515	0					1423.2	135
3.84773	0						3.84773	0							3.84773	0
3.8502	0						3.8502	0							3.8502	0
3.85267	0						3.85267	0							3.85267	0
3.85515	0						3.85515	0							3.85515	0
3.85765	0						3.85765	0							3.85765	0
3.86012	0						3.86012	0							3.86012	0
3.86273	0						3.86273	0							3.86273	0
3.86522	0						3.86522	0							3.86522	0
3.86772	0						3.86772	0							3.86772	0
3.87022	0						3.87022	0							3.87022	0
3.87272	0						3.87272	0							3.87272	0
3.8752	0						3.8752	0							3.8752	0
3.87778	0						3.87778	0							3.87778	0
3.88028	0						3.88028	0							3.88028	0
3.88277	0						3.88277	0							3.88277	0
3.88525	0						3.88525	0							3.88525	0
3.88777	0						3.88777	0							3.88777	0
3.89023	0						3.89023	0							3.89023	0
3.89285	0						3.89285	0							3.89285	0
3.89532	0						3.89532	0							3.89532	0
3.89782	0						3.89782	0							3.89782	0
3.90033	0						3.90033	0							3.90033	0
3.90283	0						3.90283	0							3.90283	0
3.9053	0						3.9053	0							3.9053	0
3.9079	0						3.9079	0							3.9079	0
3.91037	0						3.91037	0							3.91037	0
3.91283	0						3.91283	0							3.91283	0
3.91532	0						3.91532	0							3.91532	0
3.91782	0						3.91782	0							3.91782	0
3.93352	0						3.93352	0							3.93352	0
3.93613	0						3.93613	0							3.93613	0
3.93865	0						3.93865	0							3.93865	0
3.94112	0						3.94112	0							3.94112	0
3.9436	0						3.9436	0							3.9436	0
3.94612	0						3.94612	0							3.94612	0
3.9486	0						3.9486	0							3.9486	0
3.95122	0						3.95122	0							3.95122	0
3.9537	0						3.9537	0							3.9537	0
3.95618	0						3.95618	0							3.95618	0
3.95868	0						3.95868	0							3.95868	0
3.96118	0						3.96118	0							3.96118	0
3.96365	0						3.96365	0							3.96365	0
3.96623	0						3.96623	0							3.96623	0
3.96873	0						3.96873	0							3.96873	0
3.97123	0						3.97123	0							3.97123	0
3.97373	0						3.97373	0							3.97373	0
3.97623	0						3.97623	0							3.97623	0
3.97872	0						3.97872	0							3.97872	0
3.98135	0						3.98135	0							3.98135	0
3.98382	0						3.98382	0							3.98382	0
3.9863	0						3.9863	0							3.9863	0
3.9888	0						3.9888	0							3.9888	0
3.9913	0						3.9913	0							3.9913	0
3.99382	0						3.99382	0							3.99382	0
3.99643	0						3.99643	0							3.99643	0
3.99893	0						3.99893	0							3.99893	0
4.00143	0						4.00143	0							4.00143	0
4.0039	0						4.0039	0							4.0039	0
4.0064	0						4.0064	0							4.0064	0
4.00888	0						4.00888	0							4.00888	0
4.01148	0						4.01148	0							4.01148	0
4.01397	0						4.01397	0							4.01397	0
4.01643	0						4.01643	0							4.01643	0
4.01892	0						4.01892	0							4.01892	0
4.0214	0						4.0214	0							4.0214	0
4.02387	0						4.02387	0							4.02387	0
4.02645	0						4.02645	0							4.02645	0
4.02892	0						4.02892	0							4.02892	0
4.0314	0						4.0314	0							4.0314	0
4.03387	0						4.03387	0							4.03387	0
4.03637	0						4.03637	0							4.03637	0
4.03885	0						4.03885	0							4.03885	0
4.04145	0						4.04145	0							4.04145	0
4.05717	0						4.05717	0							4.05717	0
4.0597	0						4.0597	0							4.0597	0
4.06218	0						4.06218	0							4.06218	0
4.06467	0						4.06467	0							4.06467	0
4.06718	0						4.06718	0							4.06718	0
4.06968	0						4.06968	0							4.06968	0
4.07215	0						4.07215	0							4.07215	0
4.07475	0						4.07475	0							4.07475	0
4.07725	0						4.07725	0							4.07725	0
4.07973	0						4.07973	0							4.07973	0
4.0822	0						4.0822	0							4.0822	0
4.08468	0						4.08468	0							4.08468	0
4.08715	0						4.08715	0							4.08715	0
4.08978	0						4.08978	0							4.08978	0
4.09227	0						4.09227	0							4.09227	0
4.09477	0						4.09477	0							4.09477	0
4.09727	0						4.09727	0							4.09727	0
4.09977	0						4.09977	0							4.09977	0
4.10227	0						4.10227	0							4.10227	0
4.10488	0						4.10488	0							4.10488	0
4.10737	0						4.10737	0							4.10737	0
4.10987	0						4.10987	0							4.10987	0
4.11235	0						4.11235	0							4.11235	0
4.11485	0						4.11485	0							4.11485	0
4.11733	0						4.11733	0							4.11733	0
4.11998	0						4.11998	0							4.11998	0
4.12245	0						4.12245	0							4.12245	0
4.12495	0						4.12495	0							4.12495	0
4.12743	0						4.12743	0							4.12743	0
4.12995	0						4.12995	0							4.12995	0
4.13245	0						4.13245	0							4.13245	0
4.13507	0						4.13507	0							4.13507	0
4.13758	0						4.13758	0							4.13758	0
4.14007	0						4.14007	0							4.14007	0
4.14258	0						4.14258	0							4.14258	0
4.1451	0						4.1451	0							4.1451	0
4.14757	0						4.14757	0							4.14757	0
4.15015	0						4.15015	0							4.15015	0
4.166	0						4.166	0							4.166	0
4.16855	0						4.16855	0							4.16855	0
4.17105	0						4.17105	0							4.17105	0
4.17353	0						4.17353	0							4.17353	0
4.17605	0						4.17605	0							4.17605	0
4.17853	0						4.17853	0							4.17853	0
4.18105	0						4.18105	0							4.18105	0
4.18368	0						4.18368	0							4.18368	0
4.1862	0						4.1862	0							4.1862	0
4.1887	0						4.1887	0							4.1887	0
4.1912	0						4.1912	0							4.1912	0
4.1937	0						4.1937	0							4.1937	0
4.19617	0						4.19617	0							4.19617	0
4.19882	0						4.19882	0							4.19882	0
4.2145	0						4.2145	0							4.2145	0
4.21705	0						4.21705	0							4.21705	0
4.21957	0						4.21957	0							4.21957	0
4.22205	0						4.22205	0							4.22205	0
4.22453	0						4.22453	0							4.22453	0
4.22702	0						4.22702	0							4.22702	0
4.22953	0						4.22953	0							4.22953	0
4.23217	0						4.23217	0							4.23217	0
4.23467	0						4.23467	0							4.23467	0
4.23718	0						4.23718	0							4.23718	0
4.23967	0						4.23967	0							4.23967	0
4.24217	0						4.24217	0							4.24217	0
4.24468	0						4.24468	0							4.24468	0
4.2473	0						4.2473	0							4.2473	0
4.2498	0						4.2498	0							4.2498	0
4.2523	0						4.2523	0							4.2523	0
4.25477	0						4.25477	0							4.25477	0
4.25725	0						4.25725	0							4.25725	0
4.25973	0						4.25973	0							4.25973	0
4.26233	0						4.26233	0							4.26233	0
4.26483	0						4.26483	0							4.26483	0
4.26732	0						4.26732	0							4.26732	0
4.2698	0						4.2698	0							4.2698	0
4.27232	0						4.27232	0							4.27232	0
4.2748	0						4.2748	0							4.2748	0
4.27742	0						4.27742	0							4.27742	0
4.27992	0						4.27992	0							4.27992	0
4.28243	0						4.28243	0							4.28243	0
4.28492	0						4.28492	0							4.28492	0
4.28742	0						4.28742	0							4.28742	0
4.2899	0						4.2899	0							4.2899	0
4.29248	0						4.29248	0							4.29248	0
4.30815	0						4.30815	0							4.30815	0
4.3107	0						4.3107	0							4.3107	0
4.3132	0						4.3132	0							4.3132	0
4.3157	0						4.3157	0							4.3157	0
4.31818	0						4.31818	0							4.31818	0
4.33398	0						4.33398	0							4.33398	0
4.33658	0						4.33658	0							4.33658	0
4.33907	0						4.33907	0							4.33907	0
4.34153	0						4.34153	0							4.34153	0
4.34403	0						4.34403	0							4.34403	0
4.34653	0						4.34653	0							4.34653	0
4.34903	0						4.34903	0							4.34903	0
4.35167	0						4.35167	0							4.35167	0
4.35415	0						4.35415	0							4.35415	0
4.35665	0						4.35665	0							4.35665	0
4.35913	0						4.35913	0							4.35913	0
4.36162	0						4.36162	0							4.36162	0
4.3641	0						4.3641	0							4.3641	0
4.36668	0						4.36668	0							4.36668	0
4.36918	0						4.36918	0							4.36918	0
4.37165	0						4.37165	0							4.37165	0
4.37412	0						4.37412	0							4.37412	0
4.3766	0						4.3766	0							4.3766	0
4.37908	0						4.37908	0							4.37908	0
4.38168	0						4.38168	0							4.38168	0
4.38417	0						4.38417	0							4.38417	0
4.38665	0						4.38665	0							4.38665	0
4.38912	0						4.38912	0							4.38912	0
4.3916	0						4.3916	0							4.3916	0
4.39408	0						4.39408	0							4.39408	0
4.3967	0						4.3967	0							4.3967	0
4.39918	0						4.39918	0							4.39918	0
4.40168	0						4.40168	0							4.40168	0
4.40417	0						4.40417	0							4.40417	0
4.40665	0						4.40665	0							4.40665	0
4.40913	0						4.40913	0							4.40913	0
4.41175	0						4.41175	0							4.41175	0
4.4142	0						4.4142	0							4.4142	0
4.41668	0						4.41668	0							4.41668	0
4.41918	0						4.41918	0							4.41918	0
4.42165	0						4.42165	0							4.42165	0
4.42413	0						4.42413	0							4.42413	0
4.42673	0						4.42673	0							4.42673	0
4.42923	0						4.42923	0							4.42923	0
4.43172	0						4.43172	0							4.43172	0
4.43418	0						4.43418	0							4.43418	0
4.43667	0						4.43667	0							4.43667	0
4.43915	0						4.43915	0							4.43915	0
4.44175	0						4.44175	0							4.44175	0
4.44423	0						4.44423	0							4.44423	0
4.44673	0						4.44673	0							4.44673	0
4.46248	0						4.46248	0							4.46248	0
4.46507	0						4.46507	0							4.46507	0
4.46758	0						4.46758	0							4.46758	0
4.48332	0						4.48332	0							4.48332	0
4.49915	0						4.49915	0							4.49915	0
4.51498	0						4.51498	0							4.51498	0
4.5308	0						4.5308	0							4.5308	0
4.54663	0						4.54663	0							4.54663	0
4.56247	0						4.56247	0							4.56247	0
4.5783	0						4.5783	0							4.5783	0
4.59413	0						4.59413	0							4.59413	0
4.60997	0						4.60997	0							4.60997	0
4.6258	0						4.6258	0							4.6258	0
4.62833	0						4.62833	0							4.62833	0
4.64413	0						4.64413	0							4.64413	0
4.65997	0						4.65997	0							4.65997	0
4.6758	0						4.6758	0							4.6758	0
4.69163	0						4.69163	0							4.69163	0
4.69422	0						4.69422	0							4.69422	0
4.70997	0						4.70997	0							4.70997	0
4.71253	0						4.71253	0							4.71253	0
4.7283	0						4.7283	0							4.7283	0
4.73088	0						4.73088	0							4.73088	0
4.73342	0						4.73342	0							4.73342	0
4.73595	0						4.73595	0							4.73595	0
4.73843	0						4.73843	0							4.73843	0
4.74092	0						4.74092	0							4.74092	0
4.74338	0						4.74338	0							4.74338	0
4.74603	0						4.74603	0							4.74603	0
4.74855	0						4.74855	0							4.74855	0
4.75105	0						4.75105	0							4.75105	0
4.75357	0						4.75357	0							4.75357	0
4.75605	0						4.75605	0							4.75605	0
4.75855	0						4.75855	0							4.75855	0
4.76117	0						4.76117	0							4.76117	0
4.76367	0						4.76367	0							4.76367	0
4.76617	0						4.76617	0							4.76617	0
4.76868	0						4.76868	0							4.76868	0
4.78447	0						4.78447	0							4.78447	0
4.7871	0						4.7871	0							4.7871	0
4.7896	0						4.7896	0							4.7896	0
4.7921	0						4.7921	0							4.7921	0
4.79462	0						4.79462	0							4.79462	0
4.79713	0						4.79713	0							4.79713	0
4.7996	0						4.7996	0							4.7996	0
4.80222	0						4.80222	0							4.80222	0
4.80472	0						4.80472	0							4.80472	0
4.8072	0						4.8072	0							4.8072	0
4.8097	0						4.8097	0							4.8097	0
4.81222	0						4.81222	0							4.81222	0
4.8147	0						4.8147	0							4.8147	0
4.81732	0						4.81732	0							4.81732	0
4.81982	0						4.81982	0							4.81982	0
4.8223	0						4.8223	0							4.8223	0
4.8248	0						4.8248	0							4.8248	0
4.82728	0						4.82728	0							4.82728	0
4.82977	0						4.82977	0							4.82977	0
4.84562	0						4.84562	0							4.84562	0
4.84817	0						4.84817	0							4.84817	0
4.86395	0						4.86395	0							4.86395	0
4.86652	0						4.86652	0							4.86652	0
4.869	0						4.869	0							4.869	0
4.87148	0						4.87148	0							4.87148	0
4.87398	0						4.87398	0							4.87398	0
4.87647	0						4.87647	0							4.87647	0
4.87895	0						4.87895	0							4.87895	0
4.88155	0						4.88155	0							4.88155	0
4.89728	0						4.89728	0							4.89728	0
4.89987	0						4.89987	0							4.89987	0
4.90237	0						4.90237	0							4.90237	0
4.90483	0						4.90483	0							4.90483	0
4.90733	0						4.90733	0							4.90733	0
4.90982	0						4.90982	0							4.90982	0
4.91232	0						4.91232	0							4.91232	0
4.91495	0						4.91495	0							4.91495	0
4.93078	0						4.93078	0							4.93078	0
4.93333	0						4.93333	0							4.93333	0
4.93583	0						4.93583	0							4.93583	0
4.95162	0						4.95162	0							4.95162	0
4.96745	0						4.96745	0							4.96745	0
4.97002	0						4.97002	0							4.97002	0
4.98578	0						4.98578	0							4.98578	0
5.00162	0						5.00162	0							5.00162	0
5.01745	0						5.01745	0							5.01745	0
5.03345	0						5.03345	0							5.03345	0
5.04945	0						5.04945	0							5.04945	0
5.06545	0						5.06545	0							5.06545	0
5.08143	0						5.08143	0							5.08143	0
5.09743	0						5.09743	0							5.09743	0
5.11343	0						5.11343	0							5.11343	0
5.12945	0						5.12945	0							5.12945	0
5.14528	0						5.14528	0							5.14528	0
5.1479	0						5.1479	0							5.1479	0
5.15045	0						5.15045	0							5.15045	0
5.15298	0						5.15298	0							5.15298	0
5.15552	0						5.15552	0							5.15552	0
5.15807	0						5.15807	0							5.15807	0
5.16058	0						5.16058	0							5.16058	0
5.16325	0						5.16325	0							5.16325	0
5.16577	0						5.16577	0							5.16577	0
5.1816	0						5.1816	0							5.1816	0
5.18423	0						5.18423	0							5.18423	0
5.2001	0						5.2001	0							5.2001	0
5.21593	0						5.21593	0							5.21593	0
5.21852	0						5.21852	0							5.21852	0
5.22103	0						5.22103	0							5.22103	0
5.23693	0						5.23693	0							5.23693	0
5.25293	0						5.25293	0							5.25293	0
5.26877	0						5.26877	0							5.26877	0
5.2846	0						5.2846	0							5.2846	0
5.30043	0						5.30043	0							5.30043	0
5.31627	0						5.31627	0							5.31627	0
5.3321	0						5.3321	0							5.3321	0
5.34793	0						5.34793	0							5.34793	0
5.36375	0						5.36375	0							5.36375	0
5.3664	0						5.3664	0							5.3664	0
5.38225	0						5.38225	0							5.38225	0
5.39825	0						5.39825	0							5.39825	0
5.41408	0						5.41408	0							5.41408	0
5.42992	0						5.42992	0							5.42992	0
5.4325	0						5.4325	0							5.4325	0
5.43503	0						5.43503	0							5.43503	0
5.45092	0						5.45092	0							5.45092	0
5.45355	0						5.45355	0							5.45355	0
5.45607	0						5.45607	0							5.45607	0
5.4586	0						5.4586	0							5.4586	0
5.46112	0						5.46112	0							5.46112	0
5.46363	0						5.46363	0							5.46363	0
5.46615	0						5.46615	0							5.46615	0
5.46885	0						5.46885	0							5.46885	0
5.48458	0						5.48458	0							5.48458	0
5.50042	0						5.50042	0							5.50042	0
5.51625	0						5.51625	0							5.51625	0
5.53208	0						5.53208	0							5.53208	0
5.54792	0						5.54792	24							5.54792	0
5.56375	0						5.56375	48							5.56375	0
5.57958	0						5.57958	24							5.57958	0
5.59542	0						5.59542	24							5.59542	0
5.61125	0						5.61125	60							5.61125	0
5.62708	0						5.62708	24							5.62708	0
5.6429	0						5.6429	84							5.6429	0
5.65873	0						5.65873	89							5.65873	0
5.67457	0						5.67457	96							5.67457	0
5.6904	0						5.6904	108							5.6904	0
5.70623	0						5.70623	108							5.70623	0
5.72207	0						5.72207	260							5.72207	0
5.7379	0						5.7379	392							5.7379	0
5.75373	0						5.75373	834							5.75373	0
5.75632	0						5.75632	646							5.75632	0
5.77207	0						5.77207	1393.08							5.77207	0
5.77468	0						5.77468	1371							5.77468	0
5.79057	0						5.79057	4768.13							5.79057	0
5.8064	0						5.8064	7706.22							5.8064	0
5.82223	0						5.82223	13231.1							5.82223	0
5.8248	0						5.8248	12952.2							5.8248	0
5.84057	0						5.84057	14618.4							5.84057	0
5.8564	0						5.8564	15174.8							5.8564	0
5.87223	0						5.87223	7955.62							5.87223	0
5.88807	0						5.88807	5203							5.88807	0
5.9039	0						5.9039	1766							5.9039	0
5.91972	0						5.91972	767							5.91972	0
5.93555	0						5.93555	392							5.93555	0
5.95138	0						5.95138	260							5.95138	0
5.96722	0						5.96722	108							5.96722	0
5.98305	0						5.98305	108							5.98305	0
5.99888	0						5.99888	96							5.99888	0
6.00148	0						6.00148	89							6.00148	0
6.01738	0						6.01738	84							6.01738	0
6.03338	0						6.03338	24							6.03338	0
6.04922	0						6.04922	0							6.04922	0
6.06505	0						6.06505	0							6.06505	0
6.08088	0						6.08088	0							6.08088	0
6.09672	0						6.09672	0							6.09672	0
6.11255	0						6.11255	0							6.11255	0
6.12838	0						6.12838	0							6.12838	0
6.14422	0						6.14422	0							6.14422	0
6.16005	0						6.16005	0							6.16005	0
6.17588	0						6.17588	0							6.17588	0
6.1917	0						6.1917	0							6.1917	0
6.20753	0						6.20753	0							6.20753	0
6.22355	0						6.22355	0							6.22355	0
6.23938	0						6.23938	0							6.23938	0
6.25537	0						6.25537	0							6.25537	0
6.27137	0						6.27137	0							6.27137	0
6.2872	0						6.2872	0							6.2872	0
6.30303	0						6.30303	0							6.30303	0
6.30567	0						6.30567	0							6.30567	0
6.32153	0						6.32153	0							6.32153	0
6.33753	0						6.33753	0							6.33753	0
6.35337	0						6.35337	0							6.35337	0
6.3692	0						6.3692	0							6.3692	0
6.38503	0						6.38503	0							6.38503	0
6.40087	0						6.40087	0							6.40087	0
6.4167	0						6.4167	0							6.4167	0
6.43253	0						6.43253	0							6.43253	0
6.44837	0						6.44837	0							6.44837	0
6.46418	0						6.46418	0							6.46418	0
6.48002	0						6.48002	0							6.48002	0
6.49585	0						6.49585	0							6.49585	0
6.51168	2045						6.51168	2045							6.51168	2045
6.52752	5040						6.52752	5040							6.52752	5040
6.54335	7925.77						6.54335	7925.77							6.54335	7925.77
6.55935	10095.4						6.55935	10095.4							6.55935	10095.4
6.57535	19934.7						6.57535	19934.7							6.57535	19934.7
6.59135	128860						6.59135	128860							6.59135	128860
6.60735	840696						6.60735	840696							6.60735	840696
6.62335	1.64041e+06						6.62335	1.64041e+06							6.62335	1.64041e+06
6.63918	1.22793e+06						6.63918	1.22793e+06							6.63918	1.22793e+06
6.65485	603692						6.65485	603692							6.65485	603692
6.67052	292742						6.67052	292742							6.67052	292742
6.68635	171604						6.68635	171604							6.68635	171604
6.70218	136014						6.70218	136014							6.70218	136014
6.71818	120169						6.71818	120169							6.71818	120169
6.73417	94877.8						6.73417	94877.8							6.73417	94877.8
6.75018	84237.5						6.75018	84237.5							6.75018	84237.5
6.76617	72638.5						6.76617	72638.5							6.76617	72638.5
6.78217	64524.5						6.78217	64524.5							6.78217	64524.5
6.79817	49013.3						6.79817	49013.3							6.79817	49013.3
6.81417	38441.9						6.81417	38441.9							6.81417	38441.9
6.83017	37522.6						6.83017	37522.6							6.83017	37522.6
6.84617	32036.8						6.84617	32036.8							6.84617	32036.8
6.86217	22053.4						6.86217	22053.4							6.86217	22053.4
6.87817	12045.1						6.87817	12045.1							6.87817	12045.1
6.89417	10095.4						6.89417	10095.4							6.89417	10095.4
6.91017	9077.79						6.91017	9077.79							6.91017	9077.79
6.92617	8110						6.92617	8110							6.92617	8110
6.94217	7925.77						6.94217	7925.77							6.94217	7925.77
6.95817	7186.68						6.95817	7186.68							6.95817	7186.68
6.97417	6987						6.97417	6987							6.97417	6987
6.99017	6510						6.99017	6510							6.99017	6510
7.00617	6501						7.00617	6501							7.00617	6501
7.02215	6021						7.02215	6021							7.02215	6021
7.03815	5040						7.03815	5040							7.03815	5040
7.05415	2826						7.05415	2826							7.05415	2826
7.07017	2045						7.07017	2045							7.07017	2045
7.08615	2045						7.08615	2045							7.08615	2045
7.10215	1095						7.10215	1095							7.10215	1095
7.11798	396						7.11798	396							7.11798	396
7.13365	0						7.13365	0							7.13365	0
7.14948	0						7.14948	0							7.14948	0
7.16548	0						7.16548	0							7.16548	0
7.18148	0						7.18148	0							7.18148	0
7.19748	0						7.19748	0							7.19748	0
7.21348	0						7.21348	0							7.21348	0
7.22948	0						7.22948	0							7.22948	0
7.24548	0						7.24548	0							7.24548	0
7.26148	0						7.26148	0							7.26148	0
7.27748	0						7.27748	0							7.27748	0
7.29348	0						7.29348	0							7.29348	0
7.30947	0						7.30947	0							7.30947	0
7.32547	0						7.32547	0							7.32547	0
7.34163	0						7.34163	0							7.34163	0
7.3573	0						7.3573	0							7.3573	0
7.37297	0						7.37297	0							7.37297	0
7.3888	0						7.3888	0							7.3888	0
7.4048	0						7.4048	0							7.4048	0
7.4208	0						7.4208	0							7.4208	0
7.4368	0						7.4368	0							7.4368	0
7.4528	0						7.4528	0							7.4528	0
7.4688	0						7.4688	0							7.4688	0
7.4848	0						7.4848	0							7.4848	0
7.5008	0						7.5008	0							7.5008	0
7.5168	0						7.5168	0							7.5168	0
7.5328	0						7.5328	0							7.5328	0
7.5488	0						7.5488	0							7.5488	0
7.56478	0						7.56478	0							7.56478	0
7.58078	0						7.58078	0							7.58078	0
7.5968	0						7.5968	0							7.5968	0
7.61278	0						7.61278	0							7.61278	0
7.62878	0						7.62878	0							7.62878	0
7.64478	0						7.64478	0							7.64478	0
7.66078	0						7.66078	0							7.66078	0
7.67678	0						7.67678	0							7.67678	0
7.69278	0						7.69278	0							7.69278	0
7.70878	0						7.70878	0							7.70878	0
7.72478	0						7.72478	0							7.72478	0
7.74078	0						7.74078	0							7.74078	0
7.75678	0						7.75678	0							7.75678	0
7.77278	0						7.77278	0							7.77278	0
7.78878	0						7.78878	0							7.78878	0
7.80478	0						7.80478	0							7.80478	0
7.82078	0						7.82078	0							7.82078	0
7.83678	0						7.83678	0							7.83678	0
7.85277	0						7.85277	0							7.85277	0
7.86877	0						7.86877	0							7.86877	0
7.88477	0						7.88477	0							7.88477	0
7.90077	0						7.90077	0							7.90077	0
7.91678	0						7.91678	0							7.91678	0
7.93277	0						7.93277	0							7.93277	0
7.94877	0						7.94877	0							7.94877	0
7.96477	0						7.96477	0							7.96477	0
7.98077	0						7.98077	0							7.98077	0
7.99677	0						7.99677	0							7.99677	0
8.01277	0						8.01277	0							8.01277	0
8.02877	0						8.02877	0							8.02877	0
8.04477	0						8.04477	0							8.04477	0
8.06077	0						8.06077	0							8.06077	0
8.07677	0						8.07677	0							8.07677	0
8.09277	0						8.09277	0							8.09277	0
8.10877	0						8.10877	0							8.10877	0
8.12475	0						8.12475	0							8.12475	0
8.14075	0						8.14075	0							8.14075	0
8.15658	0						8.15658	0							8.15658	0
8.15923	0						8.15923	0							8.15923	0
8.1751	0						8.1751	0							8.1751	0
8.19108	0						8.19108	0							8.19108	0
8.20708	0						8.20708	0							8.20708	0
8.22292	0						8.22292	0							8.22292	0
8.23892	0						8.23892	0							8.23892	0
8.25492	0						8.25492	0							8.25492	0
8.27092	0						8.27092	0							8.27092	0
8.28675	0						8.28675	0							8.28675	0
8.28938	0						8.28938	0							8.28938	0
8.30525	0						8.30525	0							8.30525	0
8.32125	0						8.32125	0							8.32125	0
8.33725	0						8.33725	0							8.33725	0
8.35325	0						8.35325	0							8.35325	0
8.36925	0						8.36925	0							8.36925	0
8.38525	0						8.38525	0							8.38525	0
8.40107	0						8.40107	0							8.40107	0
8.41707	0						8.41707	0							8.41707	0
8.43307	0						8.43307	0							8.43307	0
8.4489	0						8.4489	0							8.4489	0
8.46473	0						8.46473	0							8.46473	0
8.48073	0						8.48073	0							8.48073	0
8.49673	0						8.49673	0							8.49673	0
8.51273	0						8.51273	0							8.51273	0
8.52873	0						8.52873	0							8.52873	0
8.53138	0						8.53138	0							8.53138	0
8.53397	0						8.53397	0							8.53397	0
8.5499	0						8.5499	0							8.5499	0
8.5659	0						8.5659	0							8.5659	0
8.5819	0						8.5819	0							8.5819	0
8.5979	0						8.5979	0							8.5979	0
8.6139	0						8.6139	0							8.6139	0
8.6299	0						8.6299	0							8.6299	0
8.63253	0						8.63253	0							8.63253	0
8.63512	0						8.63512	0							8.63512	0
8.65107	0						8.65107	0							8.65107	0
8.66707	0						8.66707	0							8.66707	0
8.6697	0						8.6697	0							8.6697	0
8.68555	0						8.68555	0							8.68555	0
8.70155	0						8.70155	0							8.70155	0
8.71757	0						8.71757	0							8.71757	0
8.73355	0						8.73355	0							8.73355	0
8.74955	0						8.74955	0							8.74955	0
8.76538	0						8.76538	0							8.76538	0
8.78138	0						8.78138	0							8.78138	0
8.79738	0						8.79738	0							8.79738	0
8.81338	0						8.81338	0							8.81338	0
8.82922	0						8.82922	0							8.82922	0
8.84505	0						8.84505	0							8.84505	0
8.86105	0						8.86105	0							8.86105	0
8.87688	0						8.87688	0							8.87688	0
8.89288	0						8.89288	0							8.89288	0
8.90872	0						8.90872	0							8.90872	0
8.92472	0						8.92472	0							8.92472	0
8.94072	0						8.94072	0							8.94072	0
8.95653	0						8.95653	0							8.95653	0
8.97255	0						8.97255	0							8.97255	0
8.98853	0						8.98853	0							8.98853	0
9.00453	0						9.00453	0							9.00453	0
9.02053	0						9.02053	0							9.02053	0
9.03637	0						9.03637	0							9.03637	0
9.05203	0						9.05203	0							9.05203	0
9.0677	0						9.0677	0							9.0677	0
9.08353	0						9.08353	0							9.08353	0
9.086	0						9.086	0							9.086	0
9.1017	0						9.1017	0							9.1017	0
9.11737	0						9.11737	0							9.11737	0
9.13337	0						9.13337	0							9.13337	0
9.14937	0						9.14937	0							9.14937	0
9.15203	0						9.15203	0							9.15203	0
9.16787	0						9.16787	0							9.16787	0
9.18387	0						9.18387	0							9.18387	0
9.19987	0						9.19987	0							9.19987	0
9.21587	0						9.21587	0							9.21587	0
9.23185	0						9.23185	0							9.23185	0
[truncated: 1,068 more rows]

## Sheet: Data Set 7
Enzymatic kinetics analysis (data) of UFGT3 towards kaempferol.
[truncated: 14 more rows]

[truncated: 3 more sheets: Data Set 8, Data Set 9, Data Set 10]
